# Supplementary material for: The genome-scale interplay amongst xenogene silencing, stress response and chromosome architecture in Escherichia coli
Source: Nucleic Acids Res. 2014 Nov 27;43(1):295–308. doi: 10.1093/nar/gku1229 (PMC4288151; doi:10.1093/nar/gku1229)
Supplement: SUPPLEMENTARY DATA [file supp_gku1229_nar-02409-z-2014-File008.xls]

## Sheet: hs-wt
EdgeR output for testing differential expression between wildtype and hns-stpA mutant. Negative fold-change indicates down-regulation in the wildtype relative to the mutant, and positive fold-change indicates the reverse
Gene	logFC	logCPM	PValue
b0001	0.150271	5.60539	0.601843
b0002	0.863818	7.50097	0.00472808
b0003	0.680577	6.38234	0.0394632
b0004	0.187718	6.70476	0.563478
b0005	0.616954	1.87502	0.0198967
b0006	0.669391	4.08121	0.00293841
b0007	1.19336	4.60336	5.61398e-08
b0008	1.1983	8.40946	1.60185e-05
b0009	1.07288	4.66798	1.36053e-06
b0011	0.79772	2.16658	0.00132711
b0013	1.01465	0.891997	0.0013699
b0014	-2.50839	9.63626	2.87107e-16
b0015	-1.89666	6.48987	1.09288e-13
b0018	1.19258	4.48279	7.20837e-05
b4413	1.77877	2.1923	3.29672e-08
b0019	-0.869298	7.03817	0.000490322
b0020	-0.784866	5.91463	0.000410081
b0023	-2.11063	9.69402	3.60962e-07
b0024	1.0943	1.9847	0.000108949
b0025	0.135525	5.82502	0.567048
b0026	-0.671298	7.5123	0.010244
b0027	-0.51906	4.46457	0.0224711
b0028	-0.696419	4.01147	0.00321714
b0029	-0.554783	4.82936	0.0130935
b0030	3.02321	4.83719	1.12404e-31
b0031	0.444807	5.17746	0.0389925
b0032	0.491554	0.838028	0.30865
b0033	-0.554316	3.27939	0.041568
b0034	-0.753423	8.26439	0.0168379
b0035	-1.33303	4.66351	1.14846e-07
b0036	-1.84796	4.83277	4.25711e-07
b0037	-2.3396	6.6611	1.662e-15
b0038	-1.14513	6.04912	0.000682443
b0039	0.374373	6.80056	0.197443
b0040	-3.09266	5.91801	2.18215e-17
b0041	-7.26706	7.62708	4.57118e-79
b0042	-7.04626	7.71815	7.78315e-74
b0043	-6.87551	7.83482	4.46039e-56
b0044	-6.30862	5.55567	2.12943e-41
b0045	-5.02582	6.42775	1.31988e-33
b0046	1.02479	2.26863	0.00155232
b0047	1.28578	2.82294	6.24273e-07
b0048	0.686292	4.44562	0.015273
b0049	0.529323	3.9216	0.0192751
b0050	0.202812	4.78293	0.344957
b0051	0.486285	5.24721	0.0230287
b0052	0.247943	5.03644	0.244809
b0053	-0.465129	7.56236	0.0613629
b0054	0.742821	7.90931	0.00700485
b0055	0.650779	4.98446	0.00254973
b0056	-1.6956	5.76402	4.1955e-13
b0057	-0.951514	3.1103	0.00117812
b0058	-0.800658	3.6922	0.000307437
b0059	-0.61931	4.48075	0.0297298
b0060	0.275223	4.54436	0.252552
b0061	2.17724	0.902638	3.87565e-10
b0062	2.35842	3.08141	1.80068e-17
b0063	2.56533	1.94603	1.22415e-11
b0064	1.41762	4.75993	1.04032e-09
b0065	1.86863	3.57948	1.46391e-13
b0066	0.286767	0.976719	0.352391
b0067	-0.206703	1.15799	0.677842
b0068	0.31773	1.71085	0.25127
b0069	1.26497	3.17025	7.88874e-06
b4577	1.1662	7.87255	4.32918e-05
b0070	0.655876	4.22542	0.00429224
b0071	-1.69908	4.53478	8.46793e-10
b0072	-2.9233	4.64787	1.47401e-16
b0073	-2.62941	4.05014	5.89092e-15
b0074	-2.36986	4.36461	1.3249e-18
b0075	-2.77412	3.65	1.00089e-15
b0076	-5.93601	9.67082	4.28229e-61
b0077	-0.486543	4.10938	0.0284991
b0078	0.00357385	2.7161	0.944497
b0081	0.48584	6.24971	0.0300664
b0082	0.514183	6.314	0.0288613
b0083	-0.0331624	4.91361	0.888667
b0084	0.451389	9.85996	0.15007
b0085	-0.0973259	6.55912	0.682959
b0086	-0.139152	6.04507	0.546266
b0087	0.0535577	5.54881	0.803368
b0088	0.197978	6.61217	0.397136
b0089	0.371576	6.51289	0.117287
b0090	0.305583	5.99982	0.164733
b0091	0.235462	6.54401	0.334349
b0092	0.842667	6.57096	0.000929954
b0093	0.721254	6.73105	0.00520715
b0094	1.1457	7.65953	1.7652e-05
b0095	1.20057	8.30076	1.09128e-05
b0096	0.96415	8.76777	0.000213468
b0097	0.784768	5.23844	0.000532688
b0098	-0.308143	7.84626	0.233593
b0099	0.343898	2.03949	0.190638
b0100	0.69545	2.44656	0.00450634
b0101	0.903891	3.17924	0.000293456
b0103	1.03687	5.13123	4.44226e-06
b0104	0.738097	4.07703	0.00373204
b0105	0.70725	0.144494	0.0421973
b0106	0.918742	1.76737	0.000837428
b0107	1.74988	2.96098	1.32279e-11
b0109	0.957617	4.82049	9.7999e-06
b0110	1.76628	4.3316	2.07622e-13
b0111	1.36072	4.23151	1.49611e-10
b0112	0.984514	4.08883	2.17522e-05
b0113	-0.461549	4.15415	0.0746615
b0114	0.0611855	8.56523	0.845329
b0115	1.3162	8.45539	2.9181e-05
b0116	1.77576	8.94369	1.27823e-08
b0117	1.21887	2.86969	8.7573e-07
b0118	1.14763	9.21975	0.000605946
b0119	1.04625	6.01899	0.000156835
b0120	-0.735036	5.31804	0.00521588
b0121	-0.354461	5.14418	0.185175
b0122	-0.209735	4.19191	0.403467
b0123	-0.62692	4.03588	0.0125954
b0124	0.716873	4.51624	0.00407248
b0125	0.0387946	4.53483	0.861564
b0126	0.410357	6.00106	0.146531
b0127	0.340724	4.29595	0.131891
b0128	0.593318	3.97294	0.00548562
b0129	1.78295	3.73047	4.5179e-14
b0130	0.734163	4.23405	0.000530452
b0131	0.815692	5.07283	0.00422875
b0132	0.827306	6.14042	0.000402362
b0133	0.311327	5.883	0.161317
b0134	0.353793	5.25665	0.133493
b0135	-6.16542	8.65792	1.51717e-51
b0136	-6.85417	7.25842	1.01445e-55
b0137	-6.45855	6.4743	1.52794e-52
b0138	-6.44604	7.76924	1.27707e-66
b0139	-6.51142	8.36953	5.73928e-62
b0141	-9.68819	9.41803	5.81218e-73
b0142	-2.41111	3.25665	2.80816e-13
b0143	-0.462253	5.01336	0.198685
b0145	0.746945	8.28482	0.00543821
b0146	2.12666	8.73182	7.74387e-08
b0147	0.919155	2.20185	0.000282238
b0148	0.84083	4.38354	0.000168756
b0149	-0.0170627	5.3073	0.937815
b0150	0.729648	4.27426	0.00159283
b0151	1.75629	1.62457	3.31376e-07
b0152	1.00198	1.66036	0.000255919
b0153	-0.244801	2.34204	0.481746
b0154	0.13565	5.84801	0.536284
b0155	-0.0469502	6.42039	0.839226
b0156	2.13059	6.38667	1.93719e-09
b0157	-0.138055	2.43957	0.628672
b0158	0.761342	3.43358	0.000979583
b0159	0.796717	5.76487	0.000256502
b0160	0.00642961	5.25429	0.983792
b0161	-1.88402	6.81334	2.44922e-12
b0162	2.21751	4.65553	8.3555e-20
b0163	1.63397	7.87223	2.59024e-07
b0164	1.19543	2.40213	1.96762e-06
b0165	0.692766	2.21155	0.0145052
b0166	0.171768	6.64696	0.504667
b0167	0.70811	4.74087	0.0023665
b0168	0.70238	6.58102	0.00962927
b4414	-1.27004	6.40034	0.000117357
b0169	-1.68415	8.80055	2.17986e-05
b0170	-1.6435	8.68938	0.000136607
b0171	0.483693	5.147	0.0207405
b0172	0.671081	7.17702	0.00638523
b0173	0.491264	5.89516	0.0314109
b0174	0.204342	6.11181	0.385033
b0175	0.387092	5.30064	0.0858522
b0176	0.360119	6.8578	0.147441
b0177	-0.123205	8.20553	0.63202
b0178	0.144695	7.23778	0.579081
b0179	-0.133871	7.08077	0.597935
b0180	0.284334	6.56448	0.224342
b0181	-0.150983	6.45406	0.528411
b0182	-0.0760574	5.2293	0.755836
b0183	-0.523356	3.23577	0.0744089
b0184	-0.640316	6.61302	0.00934396
b0185	-0.144214	5.80803	0.627264
b0186	0.300199	6.02059	0.228369
b0187	0.528371	3.47706	0.0190814
b0188	0.111687	3.78321	0.621719
b0189	1.5266	4.48553	1.04163e-12
b4406	1.4542	4.73314	1.60876e-10
b0190	0.448986	4.10173	0.0317513
b0192	0.436305	5.10853	0.0384059
b0193	1.00659	2.99197	2.38473e-05
b0194	-0.678403	6.71349	0.0165008
b0195	0.255298	2.74137	0.407285
b0196	0.984034	3.36999	0.000970278
b0197	0.809935	6.06723	0.00216517
b0198	1.11677	3.30686	1.71856e-06
b0199	0.873792	2.96872	0.00158138
b0200	1.39711	5.79253	7.95976e-10
b0207	0.725973	3.47034	0.00126633
b0208	1.42392	4.07928	3.56595e-08
b0209	0.940084	6.19596	0.000145585
b0210	0.765473	6.47523	0.00225668
b0211	-0.909874	7.76761	0.00714979
b0212	0.730139	5.69873	0.014757
b0213	1.45817	4.81365	3.63858e-09
b0214	0.959564	4.00533	5.30329e-05
b0215	0.703615	5.28609	0.0011407
b0217	-8.07677	9.34954	1.85341e-93
b4586	-9.84438	10.2434	1.34713e-94
b0218	-9.08055	8.43218	1.85439e-81
b0219	0.809109	4.86709	0.000531463
b0220	-0.0525888	5.62297	0.837017
b0221	2.64134	4.71287	1.31738e-10
b0222	1.31081	5.09089	4.57822e-09
b0223	0.554754	4.41894	0.0228268
b0224	0.439004	5.56699	0.115631
b0225	0.490053	6.21746	0.061007
b0226	0.401595	6.90791	0.160234
b0227	1.11219	1.76423	4.7218e-05
b0231	0.892303	3.98328	0.000153224
b0232	0.347258	3.52836	0.236276
b0233	-0.593715	3.40165	0.0170187
b0234	-2.02139	3.46268	1.01649e-16
b0237	0.591079	7.82364	0.0234883
b0238	0.649291	2.82324	0.0275328
b0239	1.32844	4.89668	3.53123e-08
b0240	1.91368	5.98325	4.06647e-14
b0241	-4.4036	5.39841	4.62957e-55
b0242	-1.18153	6.53256	1.71882e-06
b0243	-1.1539	6.52344	1.65673e-06
b0245	-0.355046	0.882982	0.398569
b0248	0.726581	1.9312	0.00567064
b0250	1.71294	3.74543	3.20333e-12
b0251	0.778889	0.411731	0.0276177
b0252	1.0488	0.675563	0.000993306
b0253	-0.0209562	3.35915	0.924071
b0254	0.357913	2.16801	0.134322
b0255	1.26506	2.00533	2.60456e-06
b0256	1.81502	3.2997	3.20999e-12
b0257	1.22765	2.60286	4.34843e-07
b0258	0.855813	2.08724	0.001518
b0260	1.36335	2.13301	2.70518e-05
b0261	1.59219	4.42561	1.36467e-10
b0262	1.07639	0.316948	0.0118444
b4505	1.62183	3.07501	3.84163e-08
b0266	1.11506	2.29277	0.000529588
b0268	1.25145	2.42784	1.00333e-05
b0269	1.56028	2.5788	6.6466e-07
b0270	0.2718	1.84466	0.401269
b0271	0.229957	2.62398	0.454782
b0272	0.172993	2.4524	0.565985
b0273	-0.897063	2.50177	0.0647121
b0276	1.45762	6.7968	1.0758e-06
b0277	-5.55772	8.50137	1.06795e-53
b0278	-8.18637	10.8308	3.16742e-96
b0279	-7.5735	8.27026	2.28384e-93
b0280	0.187761	6.37299	0.52384
b0281	-0.188668	6.45141	0.470863
b0282	0.55275	1.60541	0.0424252
b0287	-0.0771108	5.31068	0.734814
b0288	-2.47665	3.92498	1.70666e-23
b0140	-1.68531	5.32214	4.43677e-11
b0295	-2.19443	4.72554	8.87955e-19
b4506	-2.86271	4.08306	2.40658e-28
b0296	-3.55116	6.06947	4.67692e-43
b4671	-4.16277	10.1462	2.64756e-22
b0300	-2.41691	5.15886	3.07364e-24
b0301	-8.48993	8.59354	1.6101e-102
b0303	-9.24498	8.04954	2.2567e-103
b0304	-1.80538	5.61693	8.34618e-16
b0305	-1.58238	3.71382	3.0422e-10
b0306	0.217486	8.60464	0.626381
b0307	-0.166426	8.97124	0.713789
b0308	-0.379051	7.71796	0.357193
b0309	-2.15169	5.03651	5.95508e-10
b0310	-8.21221	8.50272	5.62949e-96
b0311	0.808107	2.78756	0.00297906
b0312	1.24431	3.29587	2.77786e-07
b0313	2.4388	2.14864	1.50965e-17
b0314	-1.37862	5.12746	1.86497e-08
b0315	-5.80706	8.04384	3.19394e-33
b0316	-0.69346	4.10611	0.00160701
b0317	0.396283	2.15171	0.139243
b0318	-1.48079	5.22271	1.42082e-09
b0319	-4.33518	4.78229	7.13507e-34
b0320	-3.8444	5.90594	5.37531e-20
b0321	-2.45663	5.40741	4.46669e-13
b0322	-0.473123	2.93642	0.0736587
b0323	-2.34571	2.66604	4.26592e-12
b0324	-0.805761	4.10694	0.000656662
b0325	-1.30874	5.64043	1.57611e-09
b0326	-7.42328	7.02547	1.08386e-92
b0327	0.526419	1.62458	0.126822
b0328	1.94441	4.70658	4.35471e-08
b0329	-0.31694	10.3177	0.375043
b0330	1.11781	2.6792	0.000165153
b0331	0.697393	0.372719	0.0752757
b0333	1.25213	0.156688	0.00921045
b0334	2.51726	0.276307	3.40251e-06
b0335	1.26302	1.44926	1.89685e-05
b0336	1.26793	2.15428	9.33304e-06
b0337	0.150786	3.99069	0.471154
b0338	0.382797	1.19873	0.208001
b0341	0.328223	0.583852	0.318072
b0342	-2.09111	2.53911	1.68272e-13
b0343	-2.99675	5.03992	1.55911e-28
b0344	-1.30506	3.34362	2.84263e-06
b0345	1.2852	3.12477	1.71979e-08
b0346	3.4255	3.52608	2.97334e-21
b0350	0.81945	-0.360629	0.0880856
b0351	0.704044	0.501203	0.0563327
b0352	1.96721	0.939538	2.98061e-09
b0353	1.44206	1.38	2.93964e-05
b0354	0.552173	5.37244	0.0320343
b0355	-0.722975	3.35616	0.00193964
b0356	0.0415258	4.24122	0.837653
b0357	0.0574012	2.50674	0.8112
b0358	-0.549978	3.01909	0.0300063
b0359	-2.45214	0.356794	2.35149e-06
b0362	-5.03559	3.88104	1.41113e-33
b0363	-5.16101	6.12364	2.35092e-36
b0364	-8.06356	6.35308	2.54938e-102
b0365	-4.45238	3.08671	1.94797e-23
b0366	-2.91907	1.44161	5.97102e-10
b0367	-2.71872	1.3435	7.71506e-14
b0368	-2.09145	2.28346	2.5566e-10
b0369	-0.0183063	5.19296	0.939854
b0371	-5.47595	8.18804	1.01012e-57
b0374	-0.0485223	4.26612	0.831713
b0375	-5.87893	7.79089	3.61015e-68
b0376	-0.793007	4.67599	0.00541729
b0377	0.720982	4.18846	0.00145294
b0378	0.567031	4.49001	0.0064757
b0379	0.83528	0.186327	0.0225304
b0380	2.86865	4.58519	5.70407e-16
b0381	-0.745439	5.81387	0.00229855
b0382	-1.38091	9.38972	4.6415e-06
b0383	-1.49292	6.18226	1.53979e-10
b0384	1.0581	4.75393	3.84765e-06
b0385	0.0773612	1.07234	0.757281
b0386	0.31406	4.28923	0.174579
b0387	1.35019	4.08812	3.4581e-09
b0388	1.6025	4.62787	4.20701e-13
b0389	-0.232841	6.84573	0.358819
b0390	-1.04885	3.97013	2.23125e-05
b0391	0.461804	6.21351	0.0968107
b0392	-3.36839	5.61543	3.69424e-34
b0393	-0.390178	3.77423	0.171864
b0394	0.892437	4.62703	0.000300338
b0396	0.0691537	3.45138	0.761449
b0397	0.272791	4.40511	0.212217
b0398	0.448518	3.18464	0.0498567
b0399	0.495273	2.66002	0.0326369
b0400	0.537062	3.28598	0.0352832
b0401	1.18382	4.98478	8.26297e-08
b0402	0.302173	3.29462	0.189751
b0403	0.27998	3.43975	0.346
b0404	-0.147343	1.98218	0.679526
b0405	-0.388161	3.57235	0.293921
b0406	-0.964656	6.20478	0.00125215
b0407	-0.362577	6.57641	0.274667
b0408	-0.574669	6.77007	0.0560321
b0409	-0.29606	6.36081	0.263813
b0410	2.29716	5.27777	9.72321e-12
b0411	-0.70537	6.43898	0.0118437
b0412	1.55093	2.60093	1.0156e-10
b0413	1.54249	4.36071	5.6444e-12
b0414	1.39335	5.48422	3.94555e-10
b0415	0.517399	5.11758	0.0177066
b0416	0.256799	4.99829	0.228775
b0417	0.672839	4.22213	0.00198457
b0418	1.26844	5.35163	7.07406e-07
b0419	1.50041	6.44142	3.14087e-08
b0420	-0.340097	5.90236	0.166609
b0421	-0.0801634	5.04913	0.76353
b0422	0.614297	4.25799	0.0130699
b0423	-0.139038	4.52443	0.591458
b0424	1.1792	3.8664	7.13688e-07
b0425	1.46136	4.63366	9.28993e-10
b0426	-0.893288	7.80325	0.00984647
b0427	0.193277	3.44053	0.501644
b0428	-1.11174	7.83667	0.0239442
b0429	-0.81081	6.42001	0.0370594
b0430	-0.945133	6.43654	0.00186376
b0431	-0.878331	7.42798	0.00864418
b0432	0.553072	6.88525	0.0818244
b0433	-0.0928916	3.68646	0.786256
b0434	0.501326	4.58936	0.0771318
b0435	1.38765	9.08912	7.97911e-07
b0436	-1.46697	8.06348	0.000200669
b0437	0.403208	7.16031	0.104937
b0438	0.276791	8.10373	0.277422
b0439	-1.34043	8.05557	7.30712e-07
b0440	1.05248	7.57258	0.00015292
b0441	0.394006	7.20593	0.127402
b0442	2.53786	3.49565	1.93898e-20
b0443	0.545361	3.53201	0.0769932
b0444	0.483833	4.84225	0.0238053
b0445	1.12876	3.99809	9.3044e-06
b0446	1.02849	2.85359	1.34778e-05
b0447	0.57617	2.37461	0.0285304
b0448	0.329748	3.69133	0.166061
b0449	-0.0638236	3.39346	0.799715
b0451	0.684807	2.52172	0.00597363
b0452	1.66451	4.13547	9.86988e-15
b0453	0.30829	6.07537	0.184389
b0454	1.1546	2.40411	3.91026e-05
b0455	0.978991	6.64216	0.00273275
b0456	0.466385	2.13086	0.100971
b0457	0.483659	4.92287	0.032313
b0458	1.42044	5.19086	8.29728e-10
b0459	-2.62253	6.55608	2.25764e-23
b0460	-3.19189	9.9794	3.19143e-26
b0461	-3.21688	10.526	3.86782e-25
b0462	0.687761	6.05626	0.00436885
b0463	1.5644	4.83418	3.30125e-09
b0464	0.576079	4.48044	0.0278907
b0466	0.891317	1.24982	0.00176051
b0467	1.62831	2.59645	7.72228e-08
b0468	0.831243	2.27919	0.00102416
b0469	-1.61156	3.58036	3.77228e-05
b0470	0.285519	5.28897	0.243424
b0471	-0.103516	4.41331	0.690786
b0472	-0.586926	4.03235	0.011265
b0473	-2.57217	7.27852	4.96577e-19
b0474	-0.528241	6.74942	0.129828
b0475	1.2996	4.40595	8.6678e-08
b0476	1.33806	3.53627	1.50334e-08
b0477	0.214565	4.44008	0.487321
b0478	-0.203669	5.41491	0.40142
b0479	0.506121	3.58248	0.0900916
b0480	1.21233	6.12423	1.373e-07
b0481	-0.217927	2.95285	0.338516
b4585	-0.80803	1.12438	0.0081061
b0482	-0.0642459	3.91739	0.754441
b0483	-0.688414	5.03703	0.0157641
b0484	-0.00626719	7.05001	0.980696
b0485	-0.466578	7.22658	0.103688
b0486	-0.771536	6.66063	0.00254558
b0487	-0.224419	4.74161	0.315559
b0488	0.707633	4.50979	0.00409008
b0489	1.48584	5.96826	1.02566e-09
b0490	-0.605274	5.57957	0.0163824
b0491	-0.688962	5.16944	0.00281043
b0492	-0.995152	5.26819	8.60383e-06
b0493	0.766399	3.69318	0.000507834
b0494	-1.37835	6.72576	3.34216e-06
b0495	-0.06342	3.839	0.806521
b0496	-0.934235	4.90199	6.29181e-05
b0497	-7.15054	11.4882	7.70652e-88
b0498	-8.44029	11.2169	1.40748e-106
b0499	-8.28635	10.2788	6.16271e-93
b0500	-10.2189	9.26468	1.04612e-121
b0502	-4.95055	6.07963	8.06653e-61
b0503	1.04697	3.13746	4.03518e-05
b0504	4.89785	3.05194	3.54183e-52
b0505	5.15889	3.77488	1.39169e-70
b0506	0.637525	8.1234	0.0160802
b0507	0.257212	3.26118	0.333644
b0508	-3.06459	4.63776	8.63489e-24
b0509	-3.33296	3.97765	7.95679e-30
b0511	-5.08779	6.65208	2.63962e-41
b0512	-3.18962	8.19871	1.21616e-16
b0513	-3.00544	4.31063	2.79908e-28
b0514	-3.36881	4.83219	8.76748e-38
b0515	-2.56966	7.36327	3.48443e-19
b0516	-2.97917	6.07229	2.95186e-31
b0517	-3.82757	4.95421	2.61593e-40
b0518	-5.18139	4.91544	2.47554e-35
b0520	-4.5417	4.29405	1.96398e-33
b0521	-1.84903	3.19078	1.35832e-05
b0522	-0.196615	1.58061	0.554165
b0523	0.128205	0.265346	0.666246
b0524	-0.182138	4.34248	0.499791
b0525	0.196857	8.20246	0.547079
b0526	-0.104746	4.72924	0.721464
b0527	-0.0612508	0.246014	1
b0528	0.810206	3.3635	0.000382271
b0529	0.615406	4.86695	0.00317194
b0530	-9.48262	8.57147	1.45139e-111
b0531	-7.11183	6.54727	1.34175e-94
b0532	-5.05764	6.27729	1.20897e-39
b0533	-5.07449	4.48706	2.08562e-49
b0534	-4.50854	3.26589	8.83845e-39
b0535	-6.75276	6.85891	3.37213e-73
b0537	0.363834	5.83713	0.140444
b0542	-2.46497	3.86195	3.29214e-19
b0543	-3.12021	7.5514	4.19671e-24
b0544	-9.70854	11.5931	4.53715e-113
b0545	-6.82019	10.0019	1.12574e-70
b0546	-5.73682	11.4207	5.37631e-60
b4588	-2.50798	0.505217	2.62603e-08
b0547	-0.606443	0.731384	0.0867027
b0551	-1.95334	3.39267	2.38566e-11
b0552	-0.765179	2.56427	0.0180701
b0553	-0.204264	8.94442	0.54188
b0554	-4.41899	3.89795	5.35032e-47
b0556	-4.41153	4.05348	4.03114e-21
b4510	-4.63827	2.65276	3.74254e-19
b0557	-4.67322	6.46451	1.63366e-18
b0558	-7.49728	5.54654	1.63442e-77
b0559	-2.74103	5.30069	1.48068e-25
b4589	-2.24777	2.39229	2.31479e-15
b0561	-1.40385	1.53156	2.85628e-05
b0562	-3.24653	4.77611	6.42271e-34
b0563	-4.84024	3.98044	4.19805e-45
b0564	-6.65645	12.148	6.82095e-59
b0565	-2.80217	10.1949	8.57923e-12
b0566	-0.457332	2.59484	0.0853031
b0567	-0.556321	2.34359	0.0851056
b0568	-0.0820566	4.24621	0.753654
b0569	0.259321	3.84946	0.300313
b0570	0.0694804	2.20797	0.775092
b0571	0.72143	2.2442	0.0196925
b0572	-1.79094	2.74505	2.04543e-08
b0573	-2.5894	2.13066	2.0191e-14
b0574	-1.551	2.05124	4.44148e-07
b0575	0.360431	2.35899	0.303327
b0576	-0.303353	3.13373	0.305206
b0578	-0.576349	4.71841	0.0159798
b0579	1.04584	2.74055	9.62238e-06
b0580	0.646091	3.2444	0.0126917
b0581	0.985173	5.30546	0.000134253
b0583	0.376998	0.702047	0.23368
b0584	1.41073	1.62801	6.60432e-06
b0586	-0.147863	2.79682	0.52209
b0587	-5.67997	5.73347	3.26057e-47
b0588	-0.317543	0.215778	0.624338
b0590	-0.057516	-0.433602	0.930277
b0592	0.999027	0.609701	0.00259627
b0595	1.55599	-0.0634375	0.000489018
b0596	0.979018	1.28525	0.000541969
b0597	0.967705	0.439103	0.00322506
b0598	3.99084	7.65366	2.4425e-17
b4512	3.15118	4.55653	4.21976e-17
b0599	2.25666	4.0466	1.04866e-19
b0600	-0.0788071	3.11776	0.719948
b0601	-2.00781	4.29496	9.12786e-19
b0602	-4.01447	4.80932	1.61471e-45
b0603	-6.88783	8.50184	1.76409e-76
b0604	-0.666567	3.8458	0.00162503
b0605	-0.506209	9.17681	0.0948505
b0606	-1.03254	7.13671	3.26904e-05
b0607	3.76049	6.04872	1.48232e-43
b0608	-0.126155	2.86219	0.636395
b0610	-0.324634	3.81222	0.268201
b0611	1.38631	4.3655	1.47177e-10
b0612	-0.0810347	4.23395	0.845939
b0613	-1.28452	4.3235	0.000653298
b0614	-2.91634	8.84551	1.19656e-15
b0615	-4.0724	6.8276	6.03939e-26
b0616	-3.33905	6.3958	7.82308e-22
b0617	-4.28726	5.08015	1.01482e-20
b0618	-4.34077	7.20087	1.74924e-27
b0619	-2.36424	5.08502	6.89821e-23
b0620	-1.81576	5.05378	1.33335e-13
b0621	-0.89345	7.31883	0.000993457
b0622	-6.35955	8.16767	1.45254e-77
b0623	0.390258	12.7986	0.182705
b0624	1.1972	3.75878	2.86276e-05
b0625	1.79532	1.62733	1.58309e-11
b0626	1.25258	2.3536	3.20733e-07
b0627	0.850941	4.14815	0.0017539
b0628	1.09906	6.01156	3.92861e-06
b0629	-2.63165	4.85058	3.12196e-20
b0630	-1.09358	4.43173	9.68913e-07
b0631	-1.9072	5.42318	4.66353e-12
b0632	-0.514604	5.35365	0.0688958
b0633	-0.260394	5.21723	0.267098
b0634	-0.295404	4.11106	0.176478
b0635	-0.914178	4.46124	0.00287926
b0636	-0.80976	3.55676	0.00394256
b0638	-0.758006	2.0938	0.015348
b0639	-0.634629	3.65666	0.0108893
b0640	-0.675642	5.39067	0.00228776
b0641	0.117938	5.65048	0.582726
b0642	0.0523371	7.56387	0.836992
b0643	1.85332	7.58149	1.71778e-09
b0644	-1.39559	5.76254	1.99868e-10
b0645	-6.19921	4.63246	1.50511e-43
b0646	-3.97848	4.62735	1.73265e-33
b0647	-6.55142	5.24453	1.13802e-57
b0648	-5.55944	6.66721	1.04815e-74
b0649	-3.56282	6.6387	1.47091e-39
b0650	-1.38014	4.71772	5.82046e-09
b0651	1.5421	6.24315	1.32767e-08
b0652	1.61888	4.21337	1.20384e-08
b0653	1.85125	2.816	2.56513e-12
b0654	1.72677	3.42085	7.11725e-14
b0655	3.17142	6.14612	2.53043e-19
b0657	0.241739	4.81714	0.278182
b0658	0.371948	6.63531	0.162246
b0659	0.241103	5.15875	0.305669
b0660	0.37215	6.60408	0.146516
b0661	-0.428123	4.85631	0.156906
b0662	0.917721	5.87117	5.00451e-05
b0674	0.807652	5.04929	0.000474629
b0676	0.857934	5.82139	0.000109183
b0677	0.407672	5.59499	0.0554215
b0678	0.211233	4.51326	0.328648
b0679	1.86171	6.25406	2.34371e-13
b0680	-0.380629	6.43314	0.142834
b0681	0.547686	3.40292	0.071998
b0682	0.816495	2.4594	0.00544511
b0683	1.18874	8.51944	9.9952e-05
b4637	1.23639	5.69649	8.51076e-06
b0684	0.730607	6.76887	0.0107005
b0685	-0.428976	1.12495	0.292786
b0686	1.3788	3.19253	1.33792e-09
b0687	1.00183	6.08999	5.67733e-06
b0688	-0.0931384	6.75374	0.710017
b0689	-4.3986	4.77959	6.98327e-63
b0692	-3.01781	6.52393	9.78621e-27
b0693	-4.70942	7.98948	9.10263e-38
b4590	-8.56509	9.19254	1.28692e-63
b0694	-1.86551	4.62102	1.56835e-12
b0695	0.897163	4.45245	1.25734e-05
b0696	0.0939642	1.12558	0.743274
b0697	-0.714613	1.52507	0.131239
b0698	-0.900203	0.444348	0.117846
b0699	-1.51183	9.24008	1.56017e-07
b0700	-5.03815	7.83095	3.24497e-57
b0702	-6.94673	9.12418	3.88016e-77
b0704	-6.90079	9.91458	1.24584e-76
b4514	-8.01924	9.57682	2.15016e-96
b0705	-7.75515	9.20812	5.97671e-90
b0706	-7.40785	8.60298	3.93771e-88
b0707	-0.352241	4.1236	0.192219
b0708	-0.0226223	5.00773	0.927093
b0709	-0.0798099	2.45399	0.813832
b0710	0.544509	5.87427	0.0324576
b0711	0.359655	5.44173	0.190138
b0712	0.530126	5.49894	0.0458246
b0713	0.468267	4.65437	0.0615545
b0714	0.0328235	3.42823	0.875025
b0715	0.821287	3.13281	0.00197274
b0716	-0.205738	3.93327	0.385318
b0717	-0.773007	2.36209	0.00337437
b0718	-2.69995	4.89026	1.91479e-15
b0719	-7.21834	8.27208	3.02973e-69
b0720	1.3954	8.81167	0.000354711
b0721	2.66922	4.96475	1.49627e-18
b0722	2.47882	5.4022	9.27675e-16
b0723	1.56784	8.02075	1.29907e-05
b0724	1.06846	6.99398	0.00465055
b0725	1.57074	6.39206	5.75124e-05
b0726	1.82869	9.16347	1.37144e-05
b0727	1.83341	8.52872	0.000846965
b0728	1.3468	9.11017	0.0504951
b0729	0.925103	8.74421	0.18352
b0730	0.988415	3.73321	8.22388e-05
b0732	0.870233	3.64244	9.49804e-05
b0733	0.317491	9.51246	0.2977
b0734	0.505159	9.27402	0.0693686
b0735	-0.0266025	5.74913	0.91011
b0736	0.830791	4.77122	0.00261596
b0737	-0.231029	4.077	0.484552
b0738	0.132428	3.9555	0.67165
b0739	-0.0308707	5.50644	0.891768
b0740	-0.236715	7.00105	0.440467
b0741	-0.535642	7.84161	0.126982
b0742	-0.51892	7.34684	0.0604759
b0750	0.66676	3.46441	0.00303009
b0751	0.819356	4.407	0.000982835
b0752	0.641915	4.3859	0.00199834
b0753	-0.647063	6.56839	0.0148568
b0754	0.391361	6.94632	0.168167
b0755	-0.0364765	7.99848	0.889098
b0756	0.369234	6.18947	0.0980686
b0757	1.18631	5.46132	1.2696e-06
b0758	1.37954	4.83744	6.3245e-08
b0759	0.991508	6.39029	0.000143231
b0760	1.01639	3.64838	2.09982e-06
b0761	-1.00216	5.27	1.18802e-05
b0763	-0.488487	7.01849	0.0912933
b0764	-0.12039	5.61615	0.659801
b0765	-0.0813189	5.9687	0.794225
b0766	0.58781	3.09382	0.0144149
b0767	-0.841076	6.05205	0.000149261
b0768	-4.5612	5.49152	2.662e-53
b0769	-6.46643	6.62107	5.47791e-38
b0770	-3.50954	5.54447	1.19661e-19
b0771	-2.18122	5.78112	2.0746e-16
b0772	-0.941422	4.80386	0.00700043
b0773	-0.371327	4.47745	0.0974467
b0774	0.877899	0.631436	0.0127943
b0775	0.767862	0.536536	0.018634
b0777	-0.0361852	-0.052811	1
b0778	0.679609	-0.0383289	0.105609
b4591	-0.262786	0.994334	0.402033
b0779	0.572171	6.13259	0.0207579
b0780	0.205066	3.88317	0.496114
b0781	-1.33165	5.21228	1.1714e-05
b0782	-1.83125	4.90538	1.18427e-08
b0783	-2.4772	4.6454	5.7208e-17
b0784	-2.59423	3.68034	8.70984e-16
b0785	-2.47355	4.36293	8.43856e-19
b0786	1.25717	7.20568	2.2313e-06
b0787	-2.5638	5.35257	2.79694e-22
b0788	-1.14893	3.28206	3.41167e-06
b0790	0.665978	3.16266	0.00591173
b0791	3.29548	5.78652	3.43461e-23
b0792	0.92377	3.61869	0.000638735
b0793	0.998466	3.75411	0.000379729
b0794	1.3343	5.0845	1.06567e-06
b0795	1.67218	5.31875	1.48799e-07
b0796	1.29335	3.89563	3.70578e-05
b0797	-0.561478	3.98209	0.0289948
b0798	2.02724	3.80861	5.64751e-13
b0799	1.21435	5.20402	1.19062e-05
b0800	1.8755	5.61447	8.07822e-16
b0801	1.09029	5.05588	2.84869e-05
b0802	1.20288	2.11481	0.00168762
b0803	0.767729	2.23281	0.00452045
b0804	0.997553	1.21179	0.0002796
b0805	0.806181	1.28606	0.0146556
b0806	1.09759	1.49617	5.30469e-05
b0807	0.356904	2.80893	0.169083
b0808	0.378346	3.45055	0.0720823
b0809	1.17211	3.75391	5.69715e-07
b0810	1.84321	3.42219	6.88235e-14
b0811	2.56864	5.96115	8.80709e-22
b0812	0.384452	11.2561	0.223357
b0813	0.278411	2.14059	0.248099
b0814	-1.82476	8.74201	9.60671e-09
b0815	0.192747	3.54017	0.498636
b0816	1.1012	7.22464	0.000301707
b4416	1.05302	8.02247	0.000805409
b0817	1.71855	4.44904	8.22435e-13
b0818	1.18944	3.35248	2.06732e-07
b0819	0.0782429	4.91029	0.77371
b0820	-0.70263	5.18639	0.0149186
b0821	0.130662	1.25269	0.629037
b0822	0.722875	2.6175	0.0125583
b0823	2.09197	2.82114	4.51768e-18
b0824	1.84907	0.20951	5.12704e-06
b0825	1.16714	2.35655	1.27516e-06
b0826	-0.354452	4.1669	0.138489
b0827	0.111408	4.54662	0.646636
b0828	1.67614	4.71535	1.04971e-14
b0829	1.69	4.93659	4.78971e-12
b0830	1.20779	4.94568	5.29899e-08
b0831	1.17437	3.1381	4.29539e-07
b0832	0.47216	3.06425	0.0402118
b0833	-6.81855	9.5459	4.22394e-51
b0834	-5.67597	7.09535	1.33671e-70
b0835	-0.293901	3.47107	0.312094
b0836	3.77912	9.24157	5.99289e-28
b0837	0.266451	4.00205	0.361766
b0838	1.07314	4.50651	1.19352e-06
b0839	0.138047	6.85745	0.583867
b0840	0.209168	3.94426	0.49244
b0841	-2.3096	3.56833	2.09174e-10
b0843	0.129266	1.93632	0.687867
b0844	0.0358859	3.28745	0.879653
b0845	-0.107652	2.47658	0.788772
b4417	-0.177992	0.809905	0.748133
b0847	0.0654671	6.63118	0.795919
b0848	-1.51153	3.29256	2.45407e-07
b0849	-1.14419	5.67116	1.09454e-05
b0850	0.248411	2.82688	0.32193
b0851	0.48688	4.47283	0.0453299
b0852	0.432155	4.45322	0.0370378
b0853	0.726861	5.01969	0.00635567
b0854	-0.973699	2.58771	0.000653606
b0855	-1.39065	1.54011	1.41517e-05
b0856	-0.433028	1.3227	0.230139
b0857	0.0187284	1.31415	0.963792
b0858	-0.0454203	2.09916	0.835195
b0859	-0.653273	2.29522	0.0824721
b0860	-1.45449	3.91969	0.00253569
b0861	-0.946827	4.60585	8.53009e-06
b0862	-0.212342	4.63792	0.369325
b0863	0.130548	6.03142	0.567409
b0864	0.169895	5.57723	0.493185
b0865	0.979402	5.03937	1.25378e-05
b0866	1.19106	5.28258	5.26037e-07
b0867	1.22196	5.70414	5.51932e-07
b0868	0.893841	3.72804	0.000132208
b0869	-0.0213458	4.16919	0.937966
b0870	-0.0948806	4.97506	0.681197
b0871	-0.828733	5.92573	0.000801194
b0872	0.656928	3.5191	0.021911
b0873	-1.00181	3.54187	0.000407813
b0874	-0.313402	2.60758	0.330137
b0875	-0.363381	3.18435	0.151975
b0876	0.923419	5.39342	5.47388e-05
b0877	0.274687	4.697	0.212618
b0878	0.669436	4.46538	0.00109265
b0879	0.481422	4.56821	0.0217957
b0880	2.99655	8.73945	2.62834e-22
b0881	1.51623	7.07054	8.86725e-07
b0882	2.49347	9.62243	2.90687e-14
b0884	-1.78013	8.75887	2.8254e-08
b0885	-0.123494	2.60151	0.736409
b0886	-0.0280359	4.90277	0.919201
b0887	0.285815	4.87781	0.254855
b0888	-0.500595	4.81223	0.0325648
b0889	-0.330938	6.30086	0.174285
b0890	-0.487605	7.88653	0.056493
b0891	0.532092	5.70137	0.0138826
b0892	-0.221684	4.91949	0.363621
b0893	1.01947	8.39361	9.28388e-05
b0894	3.44788	7.50843	4.59368e-23
b0895	3.6787	5.13629	4.15585e-25
b0896	3.82571	5.26808	6.8559e-21
b0897	0.208011	6.15417	0.378498
b0898	-0.717627	3.956	0.00642697
b0899	-1.86265	4.867	1.25273e-06
b0900	-1.18545	4.16277	1.9792e-06
b0901	-2.28136	5.13123	5.36147e-14
b0902	0.948991	6.15024	1.91929e-05
b0903	-0.519858	10.7978	0.08182
b0904	-0.512793	7.41241	0.0719189
b0905	-1.50227	4.12881	1.22236e-06
b0906	0.306852	4.38951	0.163841
b0907	-0.40252	6.13023	0.0921188
b0908	-0.906761	4.88768	9.67881e-05
b0909	0.184895	2.96468	0.523761
b0910	-0.513776	5.64563	0.0494226
b0911	-1.48017	9.84116	2.96726e-06
b0912	1.02057	8.33624	0.00237868
b0913	1.26807	4.05404	2.77253e-08
b0914	-0.232153	5.40323	0.455105
b0915	-0.401328	3.48843	0.222561
b0916	0.303276	2.85991	0.24949
b0917	0.836378	3.22339	0.000185022
b0918	0.521596	5.15724	0.013446
b0919	2.23556	7.57952	2.25895e-10
b0920	1.74185	4.61452	4.97446e-09
b0921	0.561409	4.19826	0.0153777
b0922	0.188266	5.30017	0.480278
b0923	-0.228433	4.55016	0.311966
b0924	-0.274006	7.06242	0.291641
b0925	1.73188	7.3496	8.37589e-11
b0926	-0.188902	5.69912	0.431966
b0927	-0.198064	5.7601	0.386532
b0928	1.16264	6.52193	1.64202e-06
b0929	2.11897	10.8764	1.34176e-06
b0930	-0.632403	7.4905	0.0240738
b0931	-0.117066	5.34799	0.670146
b0932	0.795834	7.56564	0.0036951
b0933	0.192747	2.42318	0.512421
b0935	-0.829605	0.98769	0.0896363
b0936	-0.386742	1.30219	0.287308
b0937	-1.1336	1.91322	0.000108388
b0938	-9.96149	13.9505	3.57342e-119
b0939	-7.93183	10.2818	4.1382e-84
b0940	-6.06151	9.05127	3.3688e-73
b0941	-3.77614	6.81467	1.36297e-42
b0942	-5.16127	5.75158	4.49502e-68
b0943	-4.45089	5.3434	7.05856e-49
b0944	-2.12675	5.42491	2.42839e-18
b0945	-1.91755	4.05665	7.61744e-12
b0946	-0.942374	7.001	0.00204914
b0947	-0.143956	4.56067	0.561524
b0948	-0.13817	4.49296	0.617615
b0949	0.25458	6.044	0.30047
b0950	0.407573	4.04946	0.0925641
b0951	0.264196	4.98414	0.336541
b0952	0.415975	3.66493	0.0616493
b0953	1.26082	12.4072	8.84883e-05
b0954	-1.59035	6.35296	2.6085e-09
b0955	0.529839	5.94134	0.0245595
b0956	1.46459	6.43553	5.36118e-07
b0957	-1.05201	11.8008	0.000243682
b0958	0.797765	5.69649	0.000403801
b0959	1.44314	5.17587	6.29465e-09
b0960	0.234136	4.76836	0.345589
b0961	-0.132433	2.52169	0.700645
b0962	1.17836	5.79183	2.63642e-07
b0963	1.66136	6.62752	9.67804e-08
b0964	0.698461	2.49317	0.00245901
b0965	0.575873	4.19985	0.0147866
b0966	1.08739	5.10838	9.08166e-07
b0967	1.04428	4.33717	9.56327e-05
b0968	0.717933	4.87835	0.00195782
b0970	-0.836075	8.32529	0.00337334
b0972	-0.977586	7.70865	0.002485
b0973	-1.08671	7.84973	0.000471637
b0974	-0.957252	6.08287	0.000395939
b0975	-0.73048	5.74241	0.00695762
b0976	-0.48745	5.16454	0.0726953
b0977	-0.591677	5.82654	0.0196261
b0978	-4.99391	8.08078	5.23625e-57
b0979	-4.60862	7.64713	1.22974e-52
b0980	-3.78109	7.0184	2.57534e-37
b0981	-0.880885	4.38067	3.19302e-05
b0982	-0.647003	0.511556	0.0818015
b0983	-1.0644	1.2583	0.000522921
b0984	-0.842711	2.14492	0.00374525
b0985	-1.92902	0.476051	7.33142e-05
b0986	-2.28521	2.57295	5.96897e-16
b0987	-0.643254	1.48038	0.0392074
b0988	-1.11215	1.91538	0.00203875
b0989	-2.64975	4.16332	2.92136e-26
b0990	-1.44061	10.1632	0.000145521
b0991	0.205811	5.27882	0.492638
b4517	0.173783	5.64569	0.5294
b0992	-0.171157	3.76925	0.424979
b0993	1.12378	3.40696	3.34543e-07
b0994	1.51306	2.71912	1.5175e-10
b0995	1.4072	2.01174	2.15428e-07
b0996	1.56422	0.629488	1.95997e-06
b0997	1.54594	1.69803	4.83688e-07
b0998	-0.648983	3.87281	0.00732782
b0999	-0.810396	5.8329	0.0013737
b1000	-0.768207	8.12383	0.00616313
b1001	-8.90075	11.4812	9.07113e-111
b1002	1.02546	9.29599	0.000741859
b1003	1.29582	8.58027	7.96079e-06
b1004	1.04483	9.18846	0.000801056
b4518	-0.668475	4.53694	0.00820894
b1006	1.48228	1.97947	2.75809e-07
b1013	1.41599	3.25801	2.27725e-09
b1014	1.35683	7.34273	0.00111319
b1015	1.19507	4.35249	0.000853907
b1018	0.171027	0.55263	0.57189
b1019	0.683508	1.30147	0.0339475
b1020	0.591593	4.29079	0.0373897
b1021	-3.83354	6.49246	7.46396e-28
b1022	-4.4981	6.0142	5.76422e-30
b1023	-3.79761	6.9436	7.80212e-39
b1024	-2.45204	7.96083	3.71092e-18
b1025	-5.21816	11.6827	3.40758e-47
b1029	-7.25827	8.04567	2.01675e-86
b1033	0.594025	5.10916	0.00869393
b1034	0.466457	5.35493	0.0324222
b1035	-0.191164	4.5756	0.380862
b1036	-1.69591	3.92743	1.12955e-13
b1037	-4.0857	6.64734	2.38633e-45
b1038	-7.43713	5.56458	2.16239e-84
b1039	-6.59745	6.53819	8.90606e-77
b1040	-5.41047	7.21964	5.27496e-59
b1041	-5.40409	5.2107	2.6374e-54
b1042	-3.37598	6.13277	5.98069e-27
b1043	-3.07698	1.24363	3.24006e-14
b1044	-1.64916	2.83544	2.28351e-10
b1045	0.543165	4.4445	0.0188078
b1047	-2.32796	6.11308	6.38173e-18
b1048	-0.15888	7.13574	0.523956
b1049	-1.08838	6.77093	8.31061e-06
b1050	0.0376717	4.92645	0.860416
b1051	0.230986	6.65318	0.346369
b1053	1.45539	2.94923	1.16999e-07
b1054	1.18838	3.83691	3.62668e-08
b1055	0.991754	3.7501	2.04649e-05
b1056	-4.71407	6.06441	7.28532e-30
b1057	-3.73722	3.50941	5.45925e-30
b1058	-4.06396	1.63306	4.48381e-24
b1059	-0.95575	5.25048	6.71807e-05
b1060	-0.539152	10.5014	0.11115
b1061	0.113811	4.8689	0.700791
b1062	0.0939181	2.80892	0.685085
b1063	0.629738	4.94037	0.0106997
b1064	1.18304	6.39285	2.84818e-06
b1065	1.48016	3.35229	5.4453e-09
b1066	1.61514	5.08484	8.95305e-13
b1067	1.90794	5.29695	1.89864e-15
b1068	1.67798	5.03168	1.85541e-12
b1069	-0.0165918	3.42078	0.97872
b1070	1.5699	2.40488	1.94807e-10
b1071	1.55274	1.30253	3.10417e-07
b1072	2.14745	0.708779	2.27962e-11
b1076	3.64797	2.20988	7.31894e-35
b1082	1.49092	2.25787	1.07492e-10
b1083	1.12867	2.92728	3.50236e-07
b1084	-0.212837	7.76408	0.414399
b1085	0.212208	6.59537	0.427574
b1086	-0.484023	4.44374	0.0751878
b1087	-0.0256692	4.92086	0.900901
b4418	-1.19975	4.99123	0.000103221
b1088	-1.25828	8.3388	0.0009723
b1089	-1.14631	6.72126	0.00379332
b1090	-0.358082	6.16683	0.150676
b1091	-0.237858	6.53401	0.362659
b1092	-0.549778	6.92547	0.0722106
b1093	0.0970763	8.1492	0.727496
b1094	0.0236818	10.3671	0.94294
b1095	-0.0519943	7.34866	0.860774
b1096	0.503473	3.52775	0.0170153
b1097	0.373113	3.64114	0.0939682
b1098	0.270109	3.67011	0.237984
b1099	-0.243306	3.74433	0.327972
b1100	-0.440426	5.27523	0.0368587
b1101	-1.82306	7.05948	9.91436e-13
b1102	0.476289	2.31312	0.0598574
b1103	-0.0159302	5.31936	0.940526
b1104	-0.406931	5.08267	0.0484322
b1105	-0.336665	4.90646	0.130352
b1106	0.276472	4.04501	0.198957
b1107	1.23545	5.86945	9.61211e-08
b1108	2.05039	6.52345	1.06018e-13
b1109	-1.37796	5.00477	7.13635e-10
b1110	-0.106064	2.2019	0.657148
b1112	1.41449	3.31807	4.91056e-06
b1113	-2.92399	4.82998	4.01348e-24
b1114	-0.615742	6.00241	0.00869193
b1115	0.658183	2.07891	0.0120209
b1116	0.152932	4.78644	0.568061
b1117	-0.151718	4.02816	0.537439
b1118	0.637247	5.72655	0.00308338
b1119	0.710811	5.18537	0.00148829
b1120	0.347457	4.93998	0.172387
b1121	-3.97139	3.92055	4.20957e-41
b1122	-3.44254	2.66951	4.95247e-26
b1123	-1.34193	6.44576	0.000429246
b1124	-1.33609	3.88882	1.1922e-05
b1125	-1.56993	3.9873	5.119e-07
b1126	-1.34508	4.91585	0.000172297
b1127	0.634879	7.61956	0.0137057
b1128	0.386223	6.22246	0.0810092
b1129	-0.925709	6.40358	5.00271e-05
b1130	-0.510407	6.85456	0.0366233
b1131	-0.564149	4.08419	0.0234419
b1132	0.22055	3.19933	0.47587
b1133	0.0618174	5.08622	0.839424
b1134	0.731026	2.36324	0.0203514
b1135	1.0719	2.63769	1.38421e-05
b1136	0.611556	9.48282	0.0592359
b1137	-6.56479	12.3468	1.8255e-63
b1138	-4.91229	11.2658	1.35741e-46
b1139	-7.18311	12.1367	4.22384e-62
b1140	-1.1442	5.58618	3.52106e-06
b1141	0.126315	3.6109	0.675824
b1142	0.944562	2.07046	0.00562622
b1143	0.320061	6.24523	0.280454
b1144	0.279816	4.72877	0.226312
b1145	0.981737	5.24699	0.000103521
b1146	0.0442825	2.95856	0.969934
b1147	-0.0253874	2.76573	0.94046
b1148	1.22932	1.58747	5.26515e-05
b1149	0.781919	2.3835	0.0153882
b1151	0.17173	-0.217197	0.668626
b1154	-2.17373	1.61948	6.2588e-11
b1155	-3.71066	4.32035	8.52559e-31
b1156	-2.32948	3.01982	4.72991e-15
b1157	-1.10738	0.113093	0.112928
b1158	-2.76253	1.93046	6.31082e-10
b1159	-5.53762	8.00059	1.68732e-55
b1160	-11.7742	11.5281	3.13085e-119
b1161	-6.73067	7.25573	2.57466e-61
b1164	-1.25358	4.30524	1.17544e-05
b1165	-2.69499	5.42423	5.9089e-27
b1166	-4.57982	6.81084	1.50552e-51
b1167	-7.15108	8.82775	8.2271e-78
b1168	-4.99364	6.69834	7.86258e-61
b4520	-5.29366	5.8633	7.39072e-66
b1171	-1.821	3.92936	1.22843e-11
b1172	-4.00958	2.78292	4.20726e-19
b4593	-3.69916	1.86591	2.64502e-15
b4594	-3.59298	2.15267	5.39181e-26
b4521	-1.38392	0.459853	0.000175573
b1173	-0.292605	0.127283	0.42767
b1174	0.286503	6.55276	0.22549
b1175	0.253048	7.444	0.31277
b1176	-0.0402364	6.48653	0.862059
b1177	-1.33851	6.59206	1.06944e-06
b1178	1.51972	5.34029	3.08786e-06
b1179	0.141217	4.73028	0.559629
b1180	0.261407	4.45031	0.246561
b1181	-2.01957	4.30088	5.54171e-19
b1182	-6.6	11.0991	2.22217e-49
b1183	-2.96979	4.45608	9.08684e-33
b1184	-2.27602	4.73703	6.56484e-23
b1185	0.24136	4.03048	0.339716
b1186	-0.092504	4.43102	0.724568
b1187	1.23553	5.74404	3.46221e-08
b1188	1.65284	7.64403	7.57214e-10
b1189	1.34937	6.93907	6.76112e-05
b1190	0.54662	6.26084	0.0775947
b1191	0.681315	4.86913	0.00162586
b1192	0.750244	3.86501	0.000724598
b1193	0.328038	3.22494	0.278777
b1194	0.386857	1.34211	0.179815
b1195	1.34232	2.8475	3.37887e-07
b1196	-1.44954	3.88025	1.31407e-10
b1197	-0.388558	4.70995	0.183125
b1198	-0.264259	5.12273	0.257367
b1199	0.0395376	4.25885	0.860958
b1200	0.127242	5.26731	0.592537
b1201	-0.306496	3.70735	0.181016
b1202	-3.92479	8.04387	1.47852e-41
b1203	0.21555	5.71667	0.405177
b1204	0.332931	2.89038	0.302195
b1205	2.51622	7.83683	2.64568e-14
b1207	-0.561765	5.9164	0.0518346
b1208	-0.136831	5.07263	0.535545
b1209	0.102933	4.55902	0.62509
b1210	0.264024	5.47092	0.353651
b1211	-0.765061	4.53269	0.00234961
b1212	-0.898973	3.32739	0.00218633
b1213	0.378224	3.22668	0.150968
b1214	0.407516	5.75491	0.0645328
b1215	-0.184484	6.3656	0.41638
b4420	0.295971	0.491099	0.493421
b4421	1.08027	0.481399	0.00478622
b4424	-1.35602	2.65482	1.66305e-05
b1216	-3.04069	5.97648	1.02838e-24
b1217	-0.491211	3.93163	0.0527899
b1218	-0.955713	4.35041	8.37424e-06
b1219	1.52842	6.63924	2.7653e-07
b1220	-0.809188	3.54672	0.00282398
b1221	-0.987274	4.47673	5.46303e-06
b1222	-0.754726	4.8991	0.000359034
b1223	-4.33156	6.35968	2.00531e-49
b1224	-3.00655	9.24631	1.08464e-12
b1225	-2.74322	7.70778	9.26857e-11
b1226	-2.69318	6.07222	3.21962e-12
b1227	-2.41364	5.70699	3.46008e-13
b4425	-0.394652	0.381522	0.395393
b1232	0.415448	5.63615	0.0541348
b1233	0.656364	6.22685	0.00824258
b1234	0.417536	6.88241	0.13239
b1235	0.326575	6.20758	0.143379
b1236	-1.24629	7.39354	7.73396e-07
b1238	-2.50085	6.60803	1.20581e-13
b1241	-0.372167	8.76872	0.14946
b1242	0.833574	3.94918	0.000571102
b1243	0.153997	11.2727	0.610595
b1244	-0.761501	8.36243	0.0035932
b1245	-1.12515	8.31595	2.43811e-05
b1246	-1.06272	8.65636	0.000183839
b1247	-1.23008	8.31626	8.73334e-06
b1248	-0.164458	4.46183	0.440524
b4595	-0.820311	7.62048	0.00459969
b1250	-0.408788	6.59744	0.127544
b1251	1.39502	6.62952	2.28227e-05
b1252	-0.0428266	3.11471	0.853169
b1253	-0.623732	4.15469	0.0573958
b1254	0.448564	4.5051	0.0486641
b1255	0.24568	5.05147	0.295502
b1256	4.19118	9.42465	1.5378e-39
b1257	-6.43785	10.6145	1.05159e-76
b1258	-8.18094	9.80984	6.83962e-90
b1259	-6.22655	9.42998	1.57312e-25
b1260	-0.213406	5.41937	0.459112
b1261	1.69119	5.36797	1.03401e-06
b1262	2.17217	4.63804	3.85521e-10
b1263	2.35561	4.02595	3.42142e-10
b1264	3.08961	2.78936	1.75221e-13
b1266	0.91851	4.34072	3.38988e-05
b1267	0.967975	5.24819	4.88974e-06
b1268	-0.125796	4.95164	0.536701
b1269	-1.08257	4.83833	0.00100465
b1270	0.115555	3.26195	0.642488
b1271	0.457224	3.50943	0.0789106
b1272	0.841792	6.34628	0.000201763
b1273	1.34372	6.30195	5.40227e-06
b1274	-1.27943	7.10366	1.13631e-05
b1275	0.203259	6.51194	0.388278
b4522	0.0171959	4.63928	0.976561
b4523	-0.0122132	5.25072	0.954641
b1276	1.11005	8.00727	0.00646178
b1277	0.79992	5.84299	0.0012108
b1278	1.13093	5.09842	5.43055e-07
b1279	0.500769	5.71359	0.0426938
b1280	0.335699	6.17217	0.134422
b1281	-0.257949	2.69124	0.519062
b1282	-0.526877	1.73179	0.22785
b1283	-2.35522	7.21129	8.79549e-15
b1284	-0.369752	6.02011	0.104388
b4596	-0.263238	3.85916	0.233099
b1285	0.731067	5.58445	0.00348492
b1286	-0.905678	5.04723	0.00295681
b1287	0.59933	1.89158	0.058841
b1288	-0.182549	7.35847	0.462162
b1289	1.24849	2.56926	2.26254e-06
b1290	0.0593981	3.39226	0.795979
b1291	0.400718	4.46138	0.0693524
b1292	0.250135	3.18118	0.270308
b1293	0.236121	3.50735	0.296437
b1294	0.414707	4.56596	0.0475562
b1295	0.0788749	1.41876	0.891162
b1296	1.16346	2.12651	7.35651e-06
b1297	1.7979	2.16955	6.78588e-07
b1298	1.35756	2.17349	1.30053e-05
b1299	0.981714	2.34418	0.000353056
b1300	-0.13556	1.28084	0.874309
b1301	0.946062	0.501767	0.0634918
b1302	0.793949	1.3529	0.0128358
b1303	1.29194	3.51644	6.48071e-06
b1304	1.14296	7.41	0.00115447
b1305	0.839054	4.17492	0.00946719
b1306	1.04443	3.8287	0.00137732
b1307	0.280739	2.59737	0.444325
b1308	2.4917	6.96072	1.21315e-17
b1309	-3.0419	5.50539	4.31853e-33
b1310	-3.17618	4.30201	2.02152e-26
b1311	-2.34243	2.31662	3.18927e-12
b1312	-2.2034	2.34741	4.41049e-11
b1313	-2.25702	3.48529	3.02763e-14
b1314	-1.93126	3.03252	3.75866e-11
b1315	-1.347	3.28277	7.94339e-07
b1316	-1.32795	3.62719	4.61732e-05
b1317	-1.26012	0.766897	0.0245829
b1318	-3.52623	3.19807	1.68898e-25
b4524	-3.76111	2.09212	2.28091e-19
b1319	-4.84734	3.7891	3.65244e-45
b1320	-1.53688	4.54323	3.88468e-12
b1321	-1.78386	5.15624	1.80923e-12
b1322	-1.79957	4.43233	2.35186e-13
b1323	0.82064	6.36102	0.00104147
b1324	0.774522	7.72043	0.00300851
b1325	0.843822	4.74756	0.000146386
b1326	0.895301	4.72382	7.03822e-05
b4525	0.928958	1.81454	0.0272972
b1327	0.670204	2.54858	0.00717361
b1329	-0.879168	7.53795	0.000587979
b1330	-3.533	7.0269	3.34183e-30
b1332	1.19248	7.22622	7.76532e-05
b1333	2.08248	9.44571	7.51411e-10
b1334	0.711618	6.62649	0.00928704
b1335	-0.462865	2.8059	0.0768974
b1336	0.913992	2.22116	0.00209235
b1337	0.720888	2.10671	0.00225578
b1338	1.28147	0.678499	0.00021305
b1339	0.893929	3.58068	4.56745e-05
b4426	-0.398754	1.82399	0.168363
b1341	1.37738	4.57752	2.72903e-10
b1342	0.959347	4.99437	5.74966e-06
b1343	-0.76065	3.48223	0.0102739
b1344	-0.601124	5.60376	0.00931466
b1345	-2.94729	4.13625	8.07818e-32
b1349	-2.47983	2.59565	3.87196e-19
b1350	-2.67981	3.81877	6.15455e-23
b1351	-4.6357	3.53926	3.52118e-56
b4526	-5.42214	3.25128	2.33381e-63
b1352	-5.47651	3.69995	1.2024e-67
b1353	-2.47603	3.75881	1.77308e-20
b4527	-1.10151	0.0250182	0.000693612
b1355	-0.369746	-0.623487	0.37565
b1356	1.28921	5.50789	1.15381e-05
b1357	0.699559	0.444059	0.0205425
b1359	1.05021	0.116181	0.00241286
b1360	1.23814	-0.44069	0.00635095
b1361	1.01915	0.481717	0.00041861
b4528	-1.86259	0.412195	3.1846e-08
b1363	-3.28988	6.04475	1.38022e-27
b1364	-5.20534	3.62883	8.94288e-46
b1365	-4.66857	2.08895	6.10847e-37
b1366	-3.90758	2.36084	2.05294e-33
b1368	-0.499209	1.49376	0.0746248
b1372	2.37194	1.93885	6.7984e-18
b1374	-1.36336	1.70271	8.16252e-06
b1375	-1.8615	2.24593	1.64599e-09
b1376	2.30024	9.06447	6.02865e-12
b1377	-7.04899	9.68449	1.48182e-69
b4427	-2.29526	1.28596	1.69679e-07
b1378	0.640592	7.28222	0.0211857
b4529	-0.281634	4.93751	0.270854
b1379	0.119461	5.12099	0.618435
b1380	-0.10326	5.47456	0.651958
b1381	0.69733	5.20827	0.00166931
b1382	0.065762	4.10141	0.825535
b1383	-0.333172	5.21812	0.220926
b1384	2.45779	4.00762	6.54008e-21
b1385	0.87595	3.78065	2.87755e-05
b1386	0.958187	1.96922	0.000442067
b1388	0.733583	0.648818	0.124568
b1389	0.340182	-0.124355	0.583209
b1390	1.2392	0.294634	0.00897077
b1391	0.943669	-0.082462	0.0591996
b1392	1.11665	0.827429	0.00614657
b1393	0.786261	0.698166	0.0404146
b1394	1.67465	0.307336	0.0133111
b1395	1.17016	1.45421	0.0409421
b1396	0.813021	0.451971	0.0968141
b1397	2.35811	3.24404	1.71143e-06
b1398	0.953803	3.42204	0.00245259
b1399	0.68782	4.55568	0.0013839
b1400	0.159422	5.09115	0.508294
b4674	-6.80733	1.02508	1.3173e-22
b1404	-1.93094	0.720433	1.30262e-06
b1406	1.41011	4.86566	4.69772e-08
b1407	-6.80909	9.45568	2.89098e-85
b1408	-4.68565	3.6294	5.42428e-45
b1409	-4.97921	4.93382	3.41031e-21
b1410	-3.01931	5.09326	4.20932e-28
b1411	-1.46358	3.56084	3.6972e-09
b1412	0.0575762	3.03358	0.832468
b1413	-0.147494	6.45621	0.545716
b1414	0.136264	4.12885	0.534956
b1415	3.24632	7.66534	3.14668e-19
b1418	0.13568	4.27141	0.54511
b4597	-1.11467	0.734959	0.00148913
b1419	1.68479	5.20846	4.24099e-13
b4428	2.48793	7.17756	1.62802e-20
b1420	2.61313	7.11825	1.34604e-22
b4429	2.88519	4.62815	3.49876e-31
b1421	0.421833	2.858	0.068692
b1422	3.66047	4.16701	7.5788e-30
b1423	1.2267	5.51597	4.56991e-07
b1424	0.469225	5.60783	0.0454013
b1426	3.44476	10.6314	6.15192e-21
b1427	1.49979	6.19281	1.93049e-07
b1428	0.814145	4.83843	0.00112897
b1429	0.673728	4.14984	0.00278549
b1430	-0.100406	3.83242	0.690661
b1431	-0.800606	6.21789	0.00084617
b1432	0.979366	5.29624	8.42156e-06
b1433	0.347011	1.9872	0.151831
b1434	0.56478	1.96614	0.0319975
b1435	-0.295571	4.74803	0.326675
b1436	-1.65199	6.62322	6.8853e-08
b4532	1.05788	2.33495	6.70837e-05
b1438	0.937573	2.96242	0.000180655
b1439	0.59882	3.90269	0.0161435
b1440	0.694894	7.09867	0.0131942
b1441	-0.145149	5.33975	0.576362
b1442	-0.412089	4.43918	0.0577201
b1443	-0.286535	4.45531	0.217534
b4598	-0.929333	6.16041	0.000829023
b1445	-0.390106	1.78191	0.197158
b1446	1.13642	4.64732	6.87172e-05
b1447	0.273005	3.33079	0.309135
b1449	-0.205781	5.7976	0.434557
b1450	-5.17665	8.61536	2.75988e-51
b1451	-1.21402	4.32843	1.16565e-07
b1452	1.11957	3.0485	1.07331e-06
b1453	0.0827768	1.99791	0.760908
b1454	-1.78934	4.36426	1.9702e-15
b1455	-8.82659	4.62152	4.15226e-79
b1457	-8.58214	11.6928	1.83918e-105
b1458	-9.08776	12.1808	5.52025e-117
b1459	-5.09674	9.82541	5.12711e-43
b1460	-9.73258	9.91749	7.50411e-121
b1461	-5.53683	9.71877	1.25624e-54
b1462	-4.35646	8.25636	7.10655e-45
b1463	0.70295	3.16548	0.00541787
b1464	0.600828	4.52319	0.009296
b1465	-2.81204	4.07985	7.02105e-23
b1466	-3.21115	4.17402	4.11411e-31
b1467	-2.84136	5.51887	5.95061e-20
b1468	-3.07234	6.80922	5.27567e-22
b1469	-2.66162	5.81881	2.24315e-25
b1470	-9.99559	8.28977	4.09561e-91
b1471	-10.3569	9.10386	3.92099e-68
b1472	-9.25836	7.25378	7.62448e-103
b1473	-2.67685	4.93477	2.67685e-27
b1474	-2.50666	4.2608	2.98741e-18
b1475	-1.88693	1.89285	8.81077e-09
b1476	-1.11016	1.93982	2.32626e-05
b1477	0.913551	3.31578	0.000383963
b1478	-1.77738	5.43423	7.67518e-11
b1479	-2.14094	7.72662	2.91409e-16
b1480	-0.471201	7.34937	0.195165
b1481	-5.43344	3.09173	4.44872e-56
b1482	-2.0674	8.99696	3.66658e-12
b1483	-3.20285	4.1565	9.49771e-29
b1484	0.844853	0.99474	0.00663013
b1485	0.915511	0.776114	0.00284705
b1486	1.63948	0.134125	1.03835e-05
b1487	1.52186	1.29642	6.98987e-07
b1489	-3.20467	5.95332	1.44303e-25
b1490	-4.04097	7.26078	3.75348e-43
b1491	-0.557862	4.38908	0.0204221
b1492	-2.23828	11.3115	3.32966e-14
b1493	-2.53528	10.7409	6.08242e-17
b1494	-3.88653	7.4303	1.4058e-33
b1495	-2.12547	4.53508	2.56062e-18
b1496	-4.53713	4.85672	1.79769e-50
b1497	-3.85178	5.87239	4.18693e-38
b1498	0.64083	7.75764	0.0142135
b1499	-9.96257	10.3365	1.3921e-93
b1500	-10.9489	7.17839	1.17888e-91
b1501	-7.28948	10.002	1.98459e-84
b1502	-6.34563	5.74361	8.44523e-69
b1503	-5.70192	4.61828	1.87676e-48
b1504	-6.04462	4.47209	5.23989e-37
b1505	-8.35748	6.93754	6.87001e-64
b1506	-3.31317	1.09909	5.80278e-13
b1507	0.998706	4.53557	1.50634e-06
b1508	0.842064	3.11407	0.000267245
b1509	-1.51594	5.0711	2.78702e-10
b1510	-3.3303	7.91802	9.32658e-30
b1511	1.50491	5.07597	1.2327e-05
b1512	2.67908	5.73695	9.1765e-12
b1513	3.00534	4.83529	3.86357e-12
b1514	2.81899	3.42884	7.02053e-11
b1515	1.80782	2.66377	4.78672e-07
b1516	1.8007	4.21351	2.94909e-05
b1517	1.70616	4.16945	5.7272e-05
b1518	1.57623	2.99848	0.000630792
b1519	0.650592	4.38418	0.042153
b1520	0.0532969	3.44988	0.806105
b1521	0.429718	8.83519	0.279505
b1522	0.0602233	3.51857	0.864624
b1523	0.02788	4.28709	0.935482
b1524	-0.0238293	3.18907	0.915682
b1525	0.791534	3.1504	0.000858738
b1526	-2.11946	4.04429	4.48832e-13
b1527	-5.64564	6.31698	1.31798e-67
b1528	0.472966	2.38256	0.0623671
b1529	0.0406251	3.40899	0.860997
b1530	-0.636549	2.12024	0.0136041
b1531	-0.868537	3.4166	0.000364055
b1532	0.142307	1.64612	0.656379
b1533	1.02821	3.98344	9.14346e-06
b1534	0.272396	3.34366	0.259391
b4599	-4.65072	11.8565	1.19013e-38
b1536	-6.94296	8.93937	1.68305e-81
b1537	-6.17327	7.77758	1.74071e-76
b1538	-1.45007	6.36995	3.21929e-10
b1539	0.38314	6.0797	0.0763189
b1540	0.358117	5.22293	0.117081
b1541	1.23853	4.83368	0.000365496
b1542	-2.78194	4.41068	5.49486e-28
b1543	-5.78249	7.07424	3.79958e-75
b1544	-4.76473	7.03939	6.9285e-49
b1545	-3.06511	4.05689	4.81916e-25
b1547	-0.379969	0.692842	0.369182
b1548	-0.740975	-0.0511981	0.144979
b4533	-5.3769	3.1878	2.33804e-40
b1549	-4.83754	5.94191	2.24724e-40
b1550	-5.04065	11.4091	1.2171e-33
b1551	-5.15394	8.85329	5.86144e-40
b1552	-5.63166	12.4919	9.51536e-52
b1553	-4.94179	5.51961	7.28377e-44
b1555	-2.59278	2.7632	1.75237e-20
b1556	-3.00675	2.58361	2.68278e-27
b1557	-2.47875	12.0123	1.66259e-12
b1558	-1.79461	5.18544	3.4217e-09
b1559	-0.288007	3.20589	0.22974
b1560	0.529293	0.163771	0.139236
b1561	0.554437	3.05151	0.0251926
b1562	0.145415	5.37593	0.544126
b1563	1.08986	5.40152	2.07814e-05
b1564	1.04036	5.12874	2.33367e-06
b1565	-1.09891	2.87384	1.24114e-05
b1566	-1.98707	3.96956	1.60711e-16
b1570	0.308529	6.43345	0.244251
b1571	0.404626	0.641134	0.272555
b1572	0.532123	1.15786	0.180442
b1573	0.67965	1.40632	0.0269713
b1575	-3.02521	2.66769	2.34132e-24
b1576	-2.99071	2.73204	1.42062e-24
b1577	0.225957	1.82362	0.447245
b1579	-1.46479	4.03764	1.72034e-10
b1580	-3.50433	6.6268	6.41217e-30
b1581	0.316885	2.23728	0.231369
b1582	0.00273176	1.92954	1
b1583	0.71561	4.53103	0.00228315
b1584	-0.191278	5.16369	0.396721
b1585	0.324338	5.47103	0.202562
b1586	0.474584	2.90707	0.0731017
b1587	3.91368	6.13937	5.11252e-25
b1588	4.37275	5.86238	1.06311e-24
b1589	4.82252	3.08185	1.22102e-21
b1590	2.50101	4.76679	1.19699e-15
b1591	1.67816	3.80358	2.94599e-08
b1592	0.0167289	3.63369	0.934895
b1593	0.270562	6.89999	0.278839
b1595	0.477135	1.82856	0.0815511
b1596	1.082	3.20737	5.10352e-06
b1597	-1.76951	4.1262	1.70008e-08
b4601	0.67135	0.0760236	0.113962
b1598	0.946173	6.79645	0.000222141
b1599	-4.07836	5.72486	1.27401e-41
b1600	-4.39842	7.34271	1.71786e-38
b1601	-2.51098	6.5292	2.4534e-20
b1602	-0.259667	6.83438	0.302113
b1603	-0.220974	7.31957	0.380863
b1604	-0.455438	6.06073	0.057828
b1605	-1.16762	2.96503	2.12346e-05
b1606	0.248213	3.408	0.301065
b1607	1.35103	2.81542	1.59638e-07
b1608	-2.72583	5.75587	1.21922e-12
b1609	-2.0914	5.62593	1.06556e-09
b1610	0.316948	3.79382	0.144739
b1611	1.60637	6.18277	6.8533e-06
b1612	2.87963	7.03943	8.22674e-17
b1613	0.770651	5.84969	0.000383442
b1614	0.319758	8.22085	0.204747
b1615	-4.79514	5.77633	2.215e-49
b1616	-0.143856	1.77698	0.669794
b1617	1.35683	2.43785	5.74912e-07
b1618	0.927372	5.09336	1.04789e-05
b1619	-2.03755	8.06521	3.5438e-12
b1620	-0.0989994	3.78791	0.69709
b1621	0.5756	3.91747	0.00797016
b1622	0.586801	4.22517	0.00736641
b1623	0.478753	5.77636	0.0329525
b1624	0.645744	5.46984	0.00302676
b4409	-1.32674	6.21016	7.41429e-08
b1625	-9.27289	6.7787	9.78516e-99
b1626	-2.81935	6.89669	8.96166e-21
b1627	-2.65372	4.43954	2.44402e-17
b1628	-3.07485	4.31583	2.35625e-15
b1629	-3.07967	5.21508	8.23945e-21
b1630	-2.52356	3.70723	1.92733e-19
b1631	-2.77388	3.16003	4.32726e-14
b1632	-2.21271	3.25624	9.28327e-10
b1633	-2.04431	3.61488	2.01515e-06
b1634	-0.303779	4.82668	0.273767
b1636	0.241719	4.25018	0.308133
b1637	-0.416515	6.97694	0.152813
b1638	0.829402	4.29252	0.000118189
b1639	-0.0383767	3.52389	0.865298
b1640	1.07114	4.77746	5.49443e-07
b1641	1.21371	8.23528	6.0183e-05
b1642	0.608218	8.19577	0.0441594
b1643	-0.664229	3.83481	0.00466097
b1644	0.0316416	2.01095	0.915664
b1645	0.301106	3.66475	0.183499
b1646	1.05858	4.76893	7.89917e-06
b1647	0.629679	5.19746	0.00465658
b1648	1.43093	3.20673	2.18164e-07
b1649	0.43817	1.95593	0.0781842
b1650	-0.000942892	3.52844	0.990497
b1651	0.129102	4.98145	0.560453
b1652	-0.280568	2.82983	0.370872
b1653	0.759572	4.43306	0.00269968
b1654	-0.394088	6.76266	0.164987
b1656	1.24957	9.98773	3.64585e-05
b1657	0.0658465	3.19301	0.816206
b4602	1.23807	5.74645	2.96393e-07
b1658	-0.980491	4.92059	0.000822054
b1659	0.508906	3.35023	0.0305825
b1660	1.17675	4.83415	0.0171661
b1661	0.832834	7.45843	0.00096271
b1662	-0.436515	7.15072	0.153315
b1663	0.238325	5.54327	0.296764
b1664	-0.0347415	6.67582	0.888394
b1667	1.68548	8.10171	2.52797e-07
b1668	0.645143	5.87982	0.00664969
b1669	0.693236	5.81019	0.0162385
b1670	1.14383	6.39091	0.000476587
b1671	0.972159	7.20153	0.00426354
b1672	0.67302	7.42722	0.0369061
b1673	-0.060132	9.57919	0.83884
b1674	-0.796672	9.18537	0.00765603
b1675	-0.82906	6.57509	0.00103146
b1676	-0.20979	7.74173	0.425437
b1677	-0.201256	15.2529	0.510744
b1678	1.10509	7.19476	0.000152283
b1679	-0.0742972	3.3793	0.790771
b1680	0.000347805	5.43595	0.993433
b1681	0.0116224	6.07246	0.967822
b1682	0.0621343	5.43727	0.823226
b1683	0.0558056	7.03357	0.860869
b1684	-0.108751	5.39543	0.670349
b1685	-0.0735621	3.28806	0.753785
b1687	0.342019	5.61181	0.152781
b1688	0.0850484	4.58662	0.693718
b4431	-0.998045	0.375473	0.0263168
b1689	-1.0877	4.6297	5.51036e-05
b1690	-4.70882	5.20418	7.89673e-64
b1691	-5.2326	5.19648	9.77054e-32
b1692	-5.26731	6.14402	2.53393e-71
b1693	-2.92494	5.69537	1.25389e-27
b1694	-5.60945	6.08452	3.24866e-20
b1695	-6.21389	6.04406	6.80025e-77
b1696	-1.66494	4.8811	5.30763e-13
b1697	0.345855	0.575952	0.310161
b1698	-0.207027	1.00406	0.528703
b1699	0.090552	0.935123	0.7635
b1701	-0.661744	3.40817	0.0109753
b1702	0.524779	9.69674	0.0574859
b1703	-0.70058	5.74111	0.00214029
b1704	-0.0164314	4.2362	0.960962
b1705	-0.55267	1.73596	0.0667787
b1706	-0.112586	4.51899	0.602699
b1707	-1.51918	7.81466	1.64173e-07
b1708	0.590661	6.10566	0.0104759
b1709	0.214465	3.71967	0.350232
b1710	0.509231	3.80774	0.0190868
b1711	0.924469	3.84769	4.86585e-05
b1712	1.4075	9.09444	7.06623e-06
b1713	0.361933	8.61958	0.233307
b1714	-1.93506	6.32451	8.5622e-13
b1715	-0.325401	0.781128	0.377651
b1716	-1.02292	8.58865	0.00153658
b1717	-1.0171	8.00046	0.00247682
b1718	-0.455061	9.89985	0.122051
b1719	0.746436	10.3336	0.0119557
b4535	-2.52204	3.96976	1.68828e-22
b1722	-2.06068	3.98516	6.23419e-14
b1723	0.368072	5.38207	0.128311
b1724	0.319539	5.24949	0.172186
b1725	2.78092	8.19616	9.4468e-18
b1726	0.362991	5.79257	0.170233
b1727	0.290675	3.60492	0.241418
b1728	-0.832437	1.9015	0.00568988
b1729	-2.36447	6.50429	1.97795e-15
b1730	-8.98134	9.38576	8.94773e-95
b1731	-3.84265	3.40094	4.6543e-35
b1732	-2.10255	6.43918	3.16145e-15
b1733	-1.23977	4.89221	9.53825e-08
b1734	-2.77874	5.87992	4.07572e-29
b1735	-1.15158	6.09924	0.000217197
b1736	-0.355155	3.92176	0.287806
b1737	0.496293	6.58373	0.113328
b1738	1.86621	5.70748	5.16778e-09
b1739	0.712868	9.80286	0.0274656
b1740	-0.691657	5.46948	0.00145942
b1741	0.51191	3.74586	0.0295979
b1742	-0.210757	1.6996	0.552257
b1743	-3.20103	9.32216	3.66875e-24
b1744	-0.0809388	3.33061	0.896871
b1745	1.1731	3.48673	0.00412721
b1746	1.41376	3.83004	8.84508e-05
b1747	2.11951	3.13024	9.54756e-09
b1748	2.23411	3.44073	9.96801e-12
b1749	0.0677386	3.77246	0.807534
b1750	0.296022	4.24187	0.265367
b1751	-0.274872	4.96763	0.415231
b1752	-0.645028	4.06339	0.0290283
b1753	-0.67646	3.50717	0.0212441
b1754	-0.831637	4.12676	0.000436181
b1755	-0.776626	3.03635	0.00148137
b1756	0.220691	2.38917	0.433022
b1757	-0.710464	5.51943	0.0570636
b1758	0.660627	2.58602	0.0136672
b1759	-0.262974	1.99772	0.298503
b1760	0.405614	1.9831	0.0954548
b1761	-0.363433	5.99354	0.162394
b1762	-4.62855	6.73416	6.74822e-43
b1763	1.00658	6.01724	2.32848e-05
b1764	1.71137	6.71296	1.86687e-10
b1765	2.32513	5.26663	3.95575e-18
b1766	0.909986	5.1758	0.000134158
b1767	-0.379324	3.82988	0.160082
b1768	-0.758457	4.45572	0.000636041
b1769	-4.57072	6.71222	1.55882e-56
b1770	-0.025897	6.83511	0.925756
b1771	-3.72546	5.58116	3.80255e-43
b1772	-4.92878	5.47459	6.83281e-63
b1773	-4.84291	5.52555	3.23836e-64
b1774	-3.98373	4.60851	3.85547e-43
b1775	-2.02701	2.71532	6.67946e-10
b1776	1.04179	0.404611	0.0114419
b1777	3.16939	5.74308	3.77716e-26
b1778	3.34315	6.4372	6.90357e-21
b1779	-1.11529	10.1992	7.33876e-05
b1780	0.786491	4.75373	0.00162702
b1781	0.371507	5.22926	0.109696
b1782	-1.11146	5.41806	0.000976112
b1783	1.49064	9.1164	1.14067e-06
b1784	-0.125199	8.18255	0.648177
b1785	-6.79745	10.4504	1.68195e-81
b1786	-4.56223	7.74324	3.80304e-45
b1787	-1.90892	5.43701	1.69121e-15
b1788	-0.434251	0.897038	0.236001
b1789	-0.160896	1.84523	0.562109
b1790	0.829462	3.07946	0.00115815
b1791	0.511546	2.01983	0.0818336
b1792	1.56515	4.9107	3.80733e-09
b1793	1.0953	3.89124	9.47987e-05
b1794	0.31628	5.44829	0.171388
b4676	-0.449237	3.37438	0.0798422
b4675	-0.914705	2.08527	0.00274897
b1795	-1.50305	9.76738	9.98936e-07
b1796	-2.881	1.61465	6.72225e-21
b1797	-3.33095	1.85971	1.52553e-27
b1798	-1.61471	5.84689	8.10103e-09
b1799	0.441428	5.20518	0.0966114
b1800	3.24248	5.90831	7.00638e-18
b1801	0.973805	1.52035	0.00070881
b1802	0.450034	1.03987	0.18147
b1803	0.20399	2.35049	0.527242
b1804	0.0286179	4.00589	0.911767
b1805	1.50341	4.19332	3.43319e-09
b1806	0.547375	3.77077	0.0327435
b1808	-0.223542	4.31581	0.379819
b1809	-0.865352	5.36841	0.0122633
b1810	-1.75886	9.00373	1.30738e-08
b1811	-0.464927	4.98428	0.0494575
b1812	-0.4064	3.64151	0.12011
b1813	-0.282954	2.88583	0.26862
b1814	0.667651	6.81856	0.0125983
b1815	0.152859	2.8503	0.48593
b1816	0.886594	5.47591	0.000230095
b1817	-1.47852	8.20161	2.23034e-05
b1818	-1.0318	7.06678	0.000996536
b1819	-0.742004	7.18989	0.0264051
b1820	-2.4207	2.84683	3.92653e-20
b1823	-2.35365	12.9517	8.23406e-11
b1824	-2.41904	12.1552	8.24113e-11
b1825	-3.52426	9.23537	1.2441e-21
b1826	-3.19892	8.21133	6.08394e-20
b4536	-0.606941	3.67509	0.0339996
b1827	1.19135	6.01351	7.6444e-08
b1828	-0.116406	1.89191	0.870248
b1829	-0.527747	8.23521	0.0537552
b1830	-1.85679	7.67359	8.79359e-11
b1831	-0.63708	6.57551	0.0220114
b1833	0.646704	5.12234	0.00268506
b1834	0.126688	4.87999	0.55222
b1835	-0.127288	3.31865	0.589904
b1836	-0.987105	7.04312	0.000209234
b1837	0.50349	2.98641	0.0664686
b1838	-1.64307	4.13102	1.92026e-13
b4432	4.46412	10.0971	2.33027e-30
b4433	4.27705	9.23644	7.78374e-29
b1839	-0.0322981	5.35638	0.891869
b1840	-0.128043	5.12582	0.549691
b1841	0.574967	4.63245	0.00909113
b1842	-0.284571	2.69922	0.371542
b1843	1.10948	4.42999	8.22271e-06
b1844	0.701976	3.76555	0.00145795
b1845	0.523375	5.14451	0.014513
b1846	-0.304423	6.51192	0.23948
b1847	-1.47589	6.03005	2.00256e-08
b1848	0.741081	5.9555	0.00420593
b1849	0.63884	0.857271	0.0449625
b1850	0.00411811	4.82793	0.985743
b1851	0.337546	4.18578	0.136978
b1852	-0.8378	6.4035	0.000270914
b1853	-0.508035	5.82058	0.0410094
b1854	-0.43605	8.235	0.090517
b1855	0.0894928	4.74455	0.669188
b1857	0.945019	4.45496	2.20503e-05
b1858	1.93082	4.12885	3.06959e-16
b1859	0.971652	2.82312	2.45579e-05
b1860	-1.11732	5.68329	1.23846e-06
b1861	-1.58133	6.28589	2.48696e-12
b4677	-5.61396	1.50033	2.60253e-23
b1862	-4.47186	6.46578	6.33891e-53
b1863	-1.24145	4.91549	7.71235e-06
b1864	-0.539147	6.20065	0.0403763
b1865	-0.219147	5.03967	0.36329
b1866	-0.394773	7.07929	0.1391
b1867	-0.619927	3.49992	0.0059516
b1868	-0.280757	3.06877	0.264069
b1869	-0.157825	4.32664	0.549531
b1870	-0.334937	4.11347	0.174384
b1871	-0.373513	4.35005	0.124796
b1872	-3.54315	7.80098	1.23846e-27
b1873	-6.19127	7.77719	6.38253e-75
b1874	-0.0537232	5.93887	0.878111
b1875	-0.254278	3.23421	0.347004
b1876	-0.709454	6.03961	0.00906469
b1877	-5.39872	6.43363	1.53746e-47
b1878	-2.24677	0.436863	1.24156e-05
b1879	1.48473	2.04962	4.8536e-06
b1881	0.635839	0.578107	0.0541696
b1882	1.54569	0.624889	7.48073e-06
b1886	0.995103	1.04281	0.00210194
b1887	1.21037	0.772974	0.000903859
b1888	0.559287	0.396912	0.168238
b1891	2.10002	2.93029	1.54732e-08
b1892	1.93389	3.65776	2.59409e-10
b1895	1.70645	6.29998	1.0663e-07
b1896	-0.650653	6.20806	0.00518331
b1897	-0.821904	6.40377	0.000423307
b4460	1.82589	3.803	1.63457e-12
b1900	1.71562	4.49968	2.89498e-11
b1901	1.99296	5.03206	9.44624e-16
b1902	0.938884	7.41216	0.000873784
b4434	1.41055	3.70001	0.00479529
b1904	-0.909301	2.3092	0.00126426
b1905	-0.997676	8.0081	0.00146556
b1906	-0.0898097	6.30467	0.761962
b1907	0.116571	2.6071	0.627308
b1908	1.18481	6.66175	9.84336e-07
b1912	1.33366	5.13654	6.1792e-09
b1913	-0.0550841	7.20463	0.829386
b1914	-0.00370256	7.55999	0.987745
b1915	-1.87848	2.79961	2.63429e-06
b1916	-0.249461	3.29582	0.282507
b1917	0.0242216	3.83082	0.905105
b1918	0.338921	3.00168	0.148668
b1919	0.526972	4.33758	0.028333
b1920	2.32518	5.57576	4.75252e-20
b1921	0.80271	1.78763	0.00344923
b1922	2.7474	0.48896	1.18823e-13
b1923	0.514881	6.08591	0.0541209
b1924	1.17752	0.991765	0.000699428
b1927	-0.540752	5.79597	0.0135193
b1928	-0.690483	4.38918	0.0027176
b1929	0.275905	3.78423	0.375676
b1930	0.837279	1.77632	0.00584597
b1931	0.00873644	2.34312	0.983267
b1932	-5.38985	6.78909	5.06781e-61
b1935	-10.3582	10.3724	1.67951e-119
b1937	-5.23934	5.01392	4.26491e-60
b1938	-0.164962	1.82597	0.578631
b1939	0.371527	1.32459	0.269158
b1940	0.886251	0.329507	0.0101277
b1941	0.578666	0.286028	0.10169
b1943	0.905274	0.467673	0.0211221
b1944	2.64751	0.169176	1.67608e-12
b1945	2.08674	0.81526	1.27067e-07
b1948	0.104599	1.03148	0.824894
b1949	-2.96002	2.31242	7.67011e-11
b1950	-4.01182	6.82058	2.36324e-29
b1951	-6.94035	9.60273	6.03547e-65
b1952	-0.7446	6.00398	0.00371721
b1953	0.990515	7.31715	8.40375e-05
b1954	-0.210918	3.1522	0.391805
b1955	1.1873	5.42137	2.2833e-06
b1956	0.388712	4.84213	0.0770133
b1957	0.14216	4.65083	0.523467
b1958	-0.217971	4.67619	0.310709
b1959	0.141777	2.51002	0.657009
b1960	-0.755862	1.91097	0.0207426
b1961	-0.181514	4.30503	0.522012
b1962	-1.94074	4.71051	7.80304e-15
b1963	-4.02561	4.29448	9.23293e-46
b4603	-8.19427	3.76479	4.82529e-47
b1967	-1.82297	8.72778	1.75208e-10
b1968	-4.28102	9.04802	5.24262e-37
b1969	-2.8797	7.49568	1.62169e-15
b1970	-3.62433	6.30067	1.83377e-40
b1971	-0.501825	5.38066	0.0211138
b1972	-1.79858	4.09235	9.69532e-16
b1973	-3.28645	6.58733	9.91612e-27
b1974	-2.5464	5.32791	1.19934e-25
b1976	2.56072	7.27219	4.87666e-18
b1978	0.393434	4.99757	0.0633758
b1981	-0.131464	5.12391	0.584714
b1982	0.231774	5.85333	0.320042
b1983	-6.45639	13.2242	2.25002e-62
b1985	0.379869	3.81779	0.0965734
b1987	-0.244262	3.11761	0.322105
b1988	0.83751	1.96921	0.000937609
b1990	1.22296	6.73863	1.96684e-06
b1991	0.799183	4.40428	0.000373539
b1992	1.03215	3.53667	8.36866e-06
b1993	1.41851	3.69055	1.40476e-10
b1994	0.75101	0.308987	0.0587758
b1995	-1.31481	1.6233	2.68259e-06
b1998	1.90738	3.05808	1.7356e-12
b1999	0.133099	1.9127	0.635403
b4435	1.78873	3.20531	1.1231e-11
b2000	3.02715	7.57215	1.40353e-15
b2001	0.952914	3.28308	0.000301701
b2002	1.03559	0.585192	0.00438021
b2003	0.955298	0.11331	0.0131641
b2005	-1.65957	3.65458	1.54234e-10
b2006	0.663142	1.6659	0.0419547
b4538	0.159936	2.24354	0.521419
b2007	-0.36296	7.38302	0.216319
b2008	0.188744	4.6615	0.402926
b2009	0.781584	6.66744	0.00411873
b2010	0.557808	2.97686	0.0206987
b2011	0.841312	5.13977	0.000180169
b2012	-0.379775	3.95387	0.208018
b2013	-0.394533	3.63354	0.326773
b2014	-2.61645	4.16143	1.93217e-15
b4678	-2.22579	1.31333	8.7007e-09
b2015	1.00084	4.27827	4.86185e-05
b2016	1.28623	5.23529	3.79059e-09
b4539	0.420655	3.5743	0.0617903
b2017	0.345865	3.83822	0.136261
b2018	-0.66049	4.22792	0.0129489
b2019	-0.880225	4.62452	0.000254897
b2020	-0.679566	4.38421	0.0127978
b2021	-0.467034	4.08951	0.133954
b2022	-0.442216	4.58288	0.0859714
b2023	-0.680612	3.37229	0.00621458
b2024	-0.963554	3.70704	0.000231012
b2025	-0.893499	3.68584	0.00222468
b2026	-0.820962	4.14292	0.00200273
b2028	-3.97853	8.08317	6.47021e-34
b2029	-1.1124	10.184	0.000179732
b2030	-2.18233	4.54532	1.28059e-13
b2032	-2.31861	11.3396	1.56639e-10
b2033	-2.48615	10.4463	2.84324e-12
b2034	-2.55105	10.8006	1.27541e-12
b2036	-3.29476	12.1388	1.3524e-17
b2037	-3.69177	10.4343	2.01893e-22
b2038	-3.03002	8.9078	1.62801e-16
b2039	-2.05001	8.40439	2.14343e-08
b2040	-1.79682	7.05177	3.92828e-08
b2041	-1.50052	8.3686	3.43987e-06
b2042	-1.02943	7.93463	0.000130332
b2043	-3.81188	6.02989	5.25847e-48
b2044	-4.51402	5.18236	3.37155e-36
b2045	-4.69442	5.73658	2.7922e-50
b2046	-4.82387	5.39716	1.9071e-44
b2047	-5.40811	5.80464	2.26507e-35
b2048	-4.94908	6.27691	1.70748e-53
b2049	-5.52194	6.7001	2.62867e-37
b2050	-6.00527	6.4133	5.28522e-61
b2051	-6.61458	5.54147	4.12723e-60
b2052	-7.66017	7.18183	1.00686e-67
b2053	-6.55621	7.75007	4.00667e-69
b2054	-7.46868	5.32425	2.08099e-73
b2055	-7.78314	6.46887	8.96978e-67
b2056	-7.34803	7.60964	1.26258e-89
b2057	-5.2193	5.45485	2.92598e-63
b2058	-5.48621	4.04584	1.43921e-49
b2059	-5.75877	5.67421	9.32332e-59
b2060	-5.06223	6.03667	2.91219e-62
b2061	-5.85757	3.5603	4.31971e-47
b2062	-6.7449	5.45973	6.82673e-75
b2063	-0.887472	6.35885	0.000182009
b2064	1.12073	6.81289	1.04662e-05
b2065	0.918223	6.30138	8.68545e-05
b2066	0.104214	3.73512	0.719672
b2067	1.25345	4.79237	7.03994e-09
b2068	0.843636	2.73576	0.00187209
b2069	-1.20335	3.06625	3.72952e-06
b2070	-3.53423	6.50373	8.66605e-42
b2071	-7.31075	7.0381	2.41407e-73
b2072	-3.21451	2.56877	2.58867e-18
b2073	-0.510892	1.97232	0.287931
b4436	1.56594	4.34494	7.18267e-08
b4437	1.34956	4.1548	1.10522e-06
b2074	-0.0149687	2.00667	1
b2075	-0.639924	3.09532	0.00615075
b2076	-0.958085	2.81441	0.00188419
b2077	-0.490566	1.71078	0.201864
b2078	0.0497976	2.13402	0.841089
b2079	0.520372	3.3244	0.0225501
b2080	2.49515	5.96459	1.32461e-22
b2081	-0.327483	4.25645	0.256158
b4438	0.140739	1.76978	0.693074
b2082	-3.50583	6.60018	2.2827e-24
b2085	-6.63876	10.1934	2.61955e-70
b2086	-2.02371	5.85269	2.63866e-17
b2087	-2.84077	2.4503	1.22864e-14
b2089	0.41168	0.384671	0.487186
b2090	0.452098	6.6275	0.156851
b2091	1.62555	10.1427	3.6494e-07
b2092	2.37765	12.3167	5.7418e-15
b2093	2.41578	11.0234	2.71331e-16
b2094	1.37638	10.8939	3.1602e-06
b2095	1.3244	12.3882	1.52538e-05
b2096	1.3599	11.8894	1.30205e-05
b2097	0.155179	6.77299	0.525253
b2098	0.224677	1.52356	0.414597
b2099	-0.145201	1.55423	0.670364
b2100	-0.0895633	1.92937	0.824152
b2101	1.12408	3.17393	3.65302e-07
b2102	0.877279	2.85138	0.000385234
b2103	0.481765	1.5525	0.0868006
b2104	0.00336658	0.779572	1
b2105	1.28328	2.86738	1.76397e-05
b2106	-0.405125	2.4322	0.145095
b2107	-1.34449	4.03128	5.41758e-09
b2108	-8.74022	9.88578	3.24642e-85
b2109	-7.11973	9.82933	6.70864e-49
b2110	-6.42034	9.70616	1.46627e-37
b2111	-6.53913	14.1625	1.19048e-58
b2112	-1.39037	6.40491	5.38232e-07
b2113	0.775245	6.62539	0.00148207
b2114	-0.213448	5.81254	0.443004
b2118	0.0604881	3.14189	0.786617
b4541	-5.46229	2.21058	3.12591e-34
b2119	-5.13358	3.87263	3.65522e-37
b2120	-3.59784	4.44694	2.5855e-38
b2121	-2.4585	2.84598	3.42513e-07
b2122	-1.89677	3.53157	0.000197006
b2123	-0.688179	3.38102	0.0154167
b2124	0.463317	5.08469	0.0891925
b2125	1.02339	4.55837	1.30346e-05
b2126	1.21524	5.58121	3.183e-08
b2127	0.597957	4.45383	0.00873889
b4542	1.52147	1.39583	2.6161e-06
b2128	-0.474683	1.93156	0.0955294
b2129	-0.575433	2.51059	0.0449111
b2130	-0.456578	2.72328	0.0910919
b2131	-0.0999003	4.36828	0.670903
b2132	0.123587	5.3504	0.612315
b2133	0.994591	5.95564	1.37993e-05
b2134	0.76826	3.52938	0.00533408
b2135	1.87903	3.64069	2.51424e-11
b2136	0.945792	3.50916	2.04705e-05
b2137	-0.0217013	4.11125	0.952656
b2138	1.30744	0.281389	0.000856474
b4679	-2.12579	3.89666	3.94988e-15
b2140	-1.45362	2.35371	4.69778e-06
b2141	2.46042	2.98292	8.38998e-12
b2142	1.37624	4.01088	1.13495e-06
b2143	-1.3219	5.5065	7.83833e-08
b2144	-1.35555	4.2985	4.53375e-09
b2145	-1.73532	4.10333	3.67216e-13
b2146	-0.259841	10.4749	0.464634
b2147	-0.130052	10.1619	0.702845
b2148	-0.163859	5.45121	0.599963
b2149	0.18108	5.32249	0.518478
b2150	2.28211	6.95375	5.42729e-06
b2151	3.11912	4.13229	1.74272e-34
b2152	0.159482	2.70554	0.572412
b2153	0.450201	4.87076	0.0395003
b2154	2.18577	4.89948	7.7175e-17
b2155	1.36432	2.25007	2.25493e-08
b2156	-0.700895	4.68007	0.00140119
b2157	1.30979	5.18533	2.41918e-08
b2158	0.548671	2.83842	0.0292568
b2159	0.0288552	3.98657	0.893199
b2160	-0.111703	3.55548	0.645785
b2161	-0.758585	2.51718	0.0173533
b2162	-3.86787	3.76654	1.85237e-38
b2163	-3.68461	4.57887	1.15841e-44
b2167	-0.415452	5.7054	0.0655672
b2168	-0.323985	4.30152	0.21261
b2169	-0.941908	4.24729	0.000198927
b2170	0.407504	2.46064	0.172086
b4502	0.0832794	1.84321	0.847491
b2171	-0.902713	3.68711	5.41575e-05
b2172	3.16206	5.73518	9.03054e-12
b2173	-1.8017	2.7408	1.0729e-07
b2174	-2.02873	2.95026	1.43759e-14
b2176	0.408824	4.30106	0.135906
b2177	1.3044	5.04198	8.00141e-09
b2178	0.902291	3.22188	0.000179352
b2179	0.284626	2.89901	0.205113
b2180	0.582593	5.51502	0.0210951
b2181	3.34127	5.33516	6.80435e-17
b2182	0.385246	4.4862	0.111817
b2183	0.319384	4.78943	0.166171
[truncated: 2,053 more rows]

## Sheet: hsr-hs
EdgeR output for testing differential expression between hns-stpA and rpoS-hns-stpA mutants. Negative fold-change indicates down-regulation in hns-stpA relative to hns-sptA-rpoS, and positive fold-change indicates the reverse
Gene	logFC	logCPM	PValue
b0001	0.0713948	5.60539	0.798192
b0002	-0.504914	7.50097	0.0972307
b0003	-0.65733	6.38234	0.0467645
b0004	-0.695994	6.70476	0.0339023
b0005	0.281098	1.87502	0.33553
b0006	0.309429	4.08121	0.167812
b0007	-0.0983925	4.60336	0.657173
b0008	-0.952232	8.40946	0.000570719
b0009	-0.0533868	4.66798	0.807449
b0011	-0.398019	2.16658	0.123178
b0013	-0.127674	0.891997	0.832063
b0014	0.907651	9.63626	0.00191082
b0015	0.36613	6.48987	0.137133
b0018	-1.11064	4.48279	0.000189778
b4413	-1.33628	2.1923	3.67853e-05
b0019	0.699744	7.03817	0.00481984
b0020	1.2001	5.91463	8.72527e-08
b0023	1.43655	9.69402	0.000405157
b0024	0.315903	1.9847	0.322399
b0025	-0.0211509	5.82502	0.934039
b0026	-0.129735	7.5123	0.617394
b0027	-0.0463567	4.46457	0.829642
b0028	0.189439	4.01147	0.419351
b0029	0.202297	4.82936	0.355179
b0030	-1.74817	4.83719	2.79131e-12
b0031	0.29878	5.17746	0.171637
b0032	-0.0278431	0.838028	1
b0033	0.660704	3.27939	0.0114875
b0034	-0.69002	8.26439	0.0282479
b0035	-1.64257	4.66351	9.72611e-13
b0036	-3.42568	4.83277	5.01539e-29
b0037	-2.49036	6.6611	8.44709e-19
b0038	-3.10582	6.04912	1.4361e-20
b0039	-2.49521	6.80056	9.20067e-17
b0040	-2.81722	5.91801	4.90715e-20
b0041	-0.065576	7.62708	0.806114
b0042	-0.224574	7.71815	0.4126
b0043	-0.373931	7.83482	0.235016
b0044	-0.652562	5.55567	0.0306238
b0045	-0.696413	6.42775	0.0328364
b0046	0.141109	2.26863	0.752804
b0047	1.05721	2.82294	0.00020229
b0048	1.33069	4.44562	4.12325e-06
b0049	0.0396005	3.9216	0.857888
b0050	0.500257	4.78293	0.0213179
b0051	0.182761	5.24721	0.395869
b0052	-0.142855	5.03644	0.501989
b0053	0.646479	7.56236	0.00940262
b0054	0.247755	7.90931	0.366204
b0055	-0.696639	4.98446	0.00116075
b0056	0.21275	5.76402	0.345461
b0057	0.4049	3.1103	0.146727
b0058	0.930453	3.6922	2.67237e-05
b0059	1.27832	4.48075	7.50583e-06
b0060	0.4941	4.54436	0.0465656
b0061	-0.52983	0.902638	0.150094
b0062	-0.988974	3.08141	0.000425924
b0063	0.198319	1.94603	0.680899
b0064	-0.406767	4.75993	0.0789238
b0065	-0.28517	3.57948	0.27359
b0066	0.980159	0.976719	0.00381344
b0067	0.849773	1.15799	0.0239778
b0068	0.358265	1.71085	0.242246
b0069	-0.392766	3.17025	0.162895
b4577	-0.464179	7.87255	0.100198
b0070	-0.467964	4.22542	0.0418199
b0071	1.35866	4.53478	5.53954e-07
b0072	1.75436	4.64787	8.63799e-08
b0073	1.50288	4.05014	1.26657e-06
b0074	1.28265	4.36461	2.40775e-07
b0075	0.290956	3.65	0.335472
b0076	-0.11702	9.67082	0.685445
b0077	-0.304058	4.10938	0.156957
b0078	-0.208977	2.7161	0.452556
b0081	0.0637878	6.24971	0.776161
b0082	-0.275515	6.314	0.242348
b0083	-0.190271	4.91361	0.412936
b0084	-0.0892853	9.85996	0.775564
b0085	-0.105974	6.55912	0.655636
b0086	-0.265626	6.04507	0.24382
b0087	-0.409412	5.54881	0.0527023
b0088	-0.454183	6.61217	0.0518117
b0089	-0.420689	6.51289	0.0755488
b0090	-0.459971	5.99982	0.0360307
b0091	-0.372512	6.54401	0.125012
b0092	-0.30947	6.57096	0.221097
b0093	-0.17012	6.73105	0.50721
b0094	0.0400243	7.65953	0.881439
b0095	-0.418829	8.30076	0.120593
b0096	-0.966639	8.76777	0.000205068
b0097	-0.762922	5.23844	0.00071371
b0098	-0.44651	7.84626	0.0845295
b0099	-0.371097	2.03949	0.167433
b0100	-0.213089	2.44656	0.403023
b0101	-0.020967	3.17924	0.973233
b0103	-0.0446426	5.13123	0.850359
b0104	0.840291	4.07703	0.00109286
b0105	0.914704	0.144494	0.0240646
b0106	0.0633444	1.76737	0.816342
b0107	-0.300164	2.96098	0.256439
b0109	-0.641802	4.82049	0.0030315
b0110	-0.791752	4.3316	0.000935003
b0111	-0.507156	4.23151	0.01736
b0112	-0.165884	4.08883	0.465221
b0113	2.33057	4.15415	4.3476e-17
b0114	1.86399	8.56523	8.16738e-09
b0115	1.61764	8.45539	3.67944e-07
b0116	0.5343	8.94369	0.0793747
b0117	-0.418153	2.86969	0.10581
b0118	-0.87589	9.21975	0.00851758
b0119	0.0733995	6.01899	0.801695
b0120	-0.163049	5.31804	0.533173
b0121	0.0229379	5.14418	0.926403
b0122	-0.295012	4.19191	0.260833
b0123	1.63114	4.03588	1.43856e-10
b0124	2.73694	4.51624	3.77472e-22
b0125	-0.0484769	4.53483	0.836128
b0126	0.887732	6.00106	0.00177594
b0127	0.00579963	4.29595	0.980301
b0128	-0.132382	3.97294	0.55272
b0129	-1.64553	3.73047	2.42234e-12
b0130	-0.410468	4.23405	0.0526192
b0131	-0.076033	5.07283	0.80093
b0132	-0.616631	6.14042	0.00816234
b0133	-0.309254	5.883	0.165342
b0134	-0.187924	5.25665	0.431123
b0135	0.0646978	8.65792	0.840684
b0136	-0.116406	7.25842	0.722273
b0137	0.0711538	6.4743	0.820981
b0138	0.208103	7.76924	0.469461
b0139	0.0963195	8.36953	0.749943
b0141	0.471545	9.41803	0.190579
b0142	-0.263023	3.25665	0.353374
b0143	0.461504	5.01336	0.193384
b0145	0.989139	8.28482	0.000250311
b0146	-0.150762	8.73182	0.691473
b0147	0.0830336	2.20185	0.783004
b0148	-0.278471	4.38354	0.213626
b0149	-0.227407	5.3073	0.28399
b0150	0.150883	4.27426	0.529691
b0151	-0.51575	1.62457	0.197191
b0152	-0.323377	1.66036	0.264714
b0153	0.409731	2.34204	0.168496
b0154	0.106815	5.84801	0.627658
b0155	1.07917	6.42039	4.23341e-06
b0156	0.49138	6.38667	0.152755
b0157	-0.130499	2.43957	0.634124
b0158	-0.751127	3.43358	0.00110994
b0159	-0.300545	5.76487	0.166436
b0160	0.0740974	5.25429	0.733002
b0161	0.64419	6.81334	0.0133813
b0162	-0.956135	4.65553	6.97634e-05
b0163	0.343884	7.87223	0.268574
b0164	-0.641302	2.40213	0.0110862
b0165	-0.766401	2.21155	0.00528065
b0166	-0.264493	6.64696	0.30036
b0167	-0.386416	4.74087	0.0979018
b0168	0.371606	6.58102	0.170803
b4414	1.45581	6.40034	1.10014e-05
b0169	1.40022	8.80055	0.000372957
b0170	1.69761	8.68938	8.37053e-05
b0171	-0.0565246	5.147	0.785267
b0172	0.247902	7.17702	0.313042
b0173	-0.144896	5.89516	0.52667
b0174	-0.127239	6.11181	0.592277
b0175	-0.356001	5.30064	0.114648
b0176	-0.112938	6.8578	0.650212
b0177	-0.0702997	8.20553	0.784822
b0178	0.0825328	7.23778	0.750876
b0179	-0.0180838	7.08077	0.94484
b0180	-0.0378099	6.56448	0.872359
b0181	0.0385767	6.45406	0.870487
b0182	-0.390948	5.2293	0.101653
b0183	-0.198586	3.23577	0.504533
b0184	0.969997	6.61302	8.85399e-05
b0185	0.401189	5.80803	0.174154
b0186	3.4285	6.02059	1.06133e-33
b0187	1.25147	3.47706	3.71743e-07
b0188	0.560358	3.78321	0.0182234
b0189	0.115096	4.48553	0.606474
b4406	0.114692	4.73314	0.638111
b0190	0.158105	4.10173	0.466355
b0192	0.851126	5.10853	8.023e-05
b0193	-0.14197	2.99197	0.565337
b0194	0.168631	6.71349	0.546901
b0195	0.49307	2.74137	0.118292
b0196	-0.178162	3.36999	0.575179
b0197	0.39191	6.06723	0.137991
b0198	0.113222	3.30686	0.666796
b0199	0.782897	2.96872	0.00556326
b0200	-1.03565	5.79253	4.56099e-06
b0207	-0.192882	3.47034	0.409399
b0208	-0.293334	4.07928	0.248025
b0209	-0.459929	6.19596	0.06137
b0210	-1.00212	6.47523	6.49006e-05
b0211	-0.21816	7.76761	0.516275
b0212	0.489945	5.69873	0.102374
b0213	-0.384488	4.81365	0.115926
b0214	-0.937663	4.00533	6.44201e-05
b0215	0.409199	5.28609	0.0596123
b0217	-0.194824	9.34954	0.488137
b4586	-0.191252	10.2434	0.544705
b0218	-0.0656864	8.43218	0.834534
b0219	0.154628	4.86709	0.525831
b0220	3.66763	5.62297	9.2381e-35
b0221	-1.44655	4.71287	0.000283818
b0222	-0.644539	5.09089	0.00383399
b0223	-0.236137	4.41894	0.342117
b0224	-0.364378	5.56699	0.191141
b0225	-0.260141	6.21746	0.31817
b0226	-0.246837	6.90791	0.387188
b0227	0.987169	1.76423	0.0028716
b0231	-0.667642	3.98328	0.00440424
b0232	0.655129	3.52836	0.0259553
b0233	0.635305	3.40165	0.0123825
b0234	0.669792	3.46268	0.00242901
b0237	-0.438916	7.82364	0.0919376
b0238	0.188466	2.82324	0.510589
b0239	-1.22679	4.89668	3.30188e-07
b0240	0.103976	5.98325	0.677033
b0241	0.820738	5.39841	0.000381069
b0242	-0.034737	6.53256	0.887486
b0243	0.0484488	6.52344	0.837238
b0245	-0.774354	0.882982	0.0160961
b0248	-0.851827	1.9312	0.00104254
b0250	-0.123828	3.74543	0.596729
b0251	-0.00634386	0.411731	1
b0252	-0.196416	0.675563	0.641345
b0253	0.40922	3.35915	0.0613614
b0254	0.256417	2.16801	0.324226
b0255	0.0164698	2.00533	1
b0256	-0.170855	3.2997	0.498516
b0257	-0.185945	2.60286	0.442887
b0258	-0.0495252	2.08724	0.8945
b0260	-0.106155	2.13301	0.751599
b0261	-1.32105	4.42561	8.20535e-08
b0262	-0.953718	0.316948	0.0273283
b4505	0.340241	3.07501	0.250937
b0266	0.0268732	2.29277	0.906004
b0268	0.293194	2.42784	0.368453
b0269	-0.124457	2.5788	0.691867
b0270	-0.283579	1.84466	0.419917
b0271	-0.319505	2.62398	0.294656
b0272	0.455981	2.4524	0.0993252
b0273	0.476363	2.50177	0.305557
b0276	-1.01513	6.7968	0.00060543
b0277	0.764262	8.50137	0.00981889
b0278	0.00455478	10.8308	0.987274
b0279	0.117318	8.27026	0.659927
b0280	-0.0491634	6.37299	0.86937
b0281	0.63679	6.45141	0.0161477
b0282	-0.163959	1.60541	0.591566
b0287	0.155999	5.31068	0.512344
b0288	0.15413	3.92498	0.478482
b0140	0.131103	5.32214	0.587144
b0295	0.0517258	4.72554	0.821827
b4506	-0.420709	4.08306	0.0518213
b0296	-0.367391	6.06947	0.104454
b4671	-1.70018	10.1462	1.12211e-05
b0300	0.500154	5.15886	0.0231186
b0301	0.558931	8.59354	0.0408587
b0303	0.00636322	8.04954	0.981827
b0304	0.510568	5.61693	0.0168896
b0305	0.862956	3.71382	0.000248262
b0306	-3.27813	8.60464	1.48936e-11
b0307	-3.27846	8.97124	2.98872e-11
b0308	-3.10771	7.71796	2.17446e-12
b0309	-1.55247	5.03651	2.11783e-06
b0310	0.316152	8.50272	0.25489
b0311	0.738942	2.78756	0.0155133
b0312	1.4542	3.29587	1.24337e-07
b0313	1.18248	2.14864	0.00194464
b0314	2.74559	5.12746	1.39959e-25
b0315	0.964445	8.04384	0.0144526
b0316	0.422664	4.10611	0.0499268
b0317	0.128309	2.15171	0.682708
b0318	-0.367704	5.22271	0.111056
b0319	-0.432017	4.78229	0.104601
b0320	-0.529238	5.90594	0.135101
b0321	-0.788881	5.40741	0.0108165
b0322	-0.163902	2.93642	0.53977
b0323	-0.198732	2.66604	0.447909
b0324	-0.239133	4.10694	0.281071
b0325	1.5808	5.64043	4.14357e-13
b0326	0.557948	7.02547	0.0277927
b0327	-0.828641	1.62458	0.0119747
b0328	-1.47138	4.70658	2.73104e-05
b0329	4.53001	10.3177	5.96062e-28
b0330	1.81992	2.6792	2.13194e-07
b0331	0.377426	0.372719	0.341926
b0333	0.667909	0.156688	0.307595
b0334	0.152645	0.276307	0.88341
b0335	-0.105963	1.44926	0.732673
b0336	-0.606404	2.15428	0.0374362
b0337	-0.141832	3.99069	0.493519
b0338	-0.0399089	1.19873	0.927223
b0341	0.075324	0.583852	0.848381
b0342	0.16208	2.53911	0.516392
b0343	-0.209983	5.03992	0.368878
b0344	0.967961	3.34362	0.000366498
b0345	-0.193004	3.12477	0.443944
b0346	-0.00810172	3.52608	0.953583
b0350	0.842774	-0.360629	0.188906
b0351	0.68896	0.501203	0.153362
b0352	0.108927	0.939538	0.925373
b0353	-0.446979	1.38	0.202033
b0354	0.171575	5.37244	0.500533
b0355	0.624667	3.35616	0.00720325
b0356	0.784902	4.24122	0.000329268
b0357	0.707991	2.50674	0.00517937
b0358	0.0827537	3.01909	0.781296
b0359	0.214246	0.356794	0.618479
b0362	0.0758337	3.88104	0.796747
b0363	0.377637	6.12364	0.255558
b0364	0.648951	6.35308	0.00865876
b0365	1.77432	3.08671	5.98413e-07
b0366	1.13404	1.44161	0.00245065
b0367	1.60775	1.3435	1.52065e-07
b0368	1.1422	2.28346	0.000101632
b0369	-0.124969	5.19296	0.554958
b0371	0.488993	8.18804	0.0810956
b0374	1.3126	4.26612	3.40572e-07
b0375	-0.578651	7.79089	0.0300129
b0376	0.719636	4.67599	0.0103494
b0377	0.287998	4.18846	0.210299
b0378	0.376662	4.49001	0.0738259
b0379	0.121832	0.186327	0.686245
b0380	-1.41956	4.58519	3.00398e-05
b0381	-0.101996	5.81387	0.678276
b0382	0.20939	9.38972	0.479511
b0383	-0.165287	6.18226	0.467708
b0384	2.72094	4.75393	1.25426e-26
b0385	0.438491	1.07234	0.215437
b0386	0.32955	4.28923	0.157842
b0387	-1.1604	4.08812	3.16869e-07
b0388	-1.12283	4.62787	3.17558e-07
b0389	3.53661	6.84573	7.62044e-36
b0390	1.93656	3.97013	4.74619e-14
b0391	0.184681	6.21351	0.508067
b0392	-0.172619	5.61543	0.478284
b0393	0.347236	3.77423	0.210984
b0394	0.277339	4.62703	0.275261
b0396	-0.128068	3.45138	0.553508
b0397	-0.44432	4.40511	0.0430957
b0398	0.18503	3.18464	0.417513
b0399	0.481842	2.66002	0.048788
b0400	0.417725	3.28598	0.104036
b0401	0.110776	4.98478	0.610846
b0402	-0.413993	3.29462	0.0749277
b0403	-0.577462	3.43975	0.052804
b0404	0.776301	1.98218	0.0159852
b0405	-0.0929969	3.57235	0.816481
b0406	0.890366	6.20478	0.00285448
b0407	0.990454	6.57641	0.00317325
b0408	-0.288396	6.77007	0.337317
b0409	-0.206667	6.36081	0.438797
b0410	0.0962363	5.27777	0.763103
b0411	0.769362	6.43898	0.00613863
b0412	0.487091	2.60093	0.0606996
b0413	-1.02898	4.36071	3.96402e-06
b0414	-1.02465	5.48422	3.71896e-06
b0415	-0.802129	5.11758	0.000229016
b0416	-0.674486	4.99829	0.00155012
b0417	-0.962628	4.22213	8.54985e-06
b0418	-1.16902	5.35163	4.45149e-06
b0419	-0.0733124	6.44142	0.780461
b0420	-0.612652	5.90236	0.0123724
b0421	-0.603117	5.04913	0.0174719
b0422	-0.604335	4.25799	0.0150934
b0423	0.168479	4.52443	0.506002
b0424	-0.14211	3.8664	0.553672
b0425	-0.145139	4.63366	0.534754
b0426	2.52925	7.80325	3.44464e-12
b0427	0.360658	3.44053	0.194784
b0428	1.46241	7.83667	0.00322979
b0429	1.96289	6.42001	9.86438e-07
b0430	2.20171	6.43654	3.10297e-12
b0431	2.36861	7.42798	1.26828e-11
b0432	1.78784	6.88525	4.85641e-08
b0433	-0.709218	3.68646	0.0302741
b0434	-0.207377	4.58936	0.47543
b0435	3.64729	9.08912	1.59299e-32
b0436	0.736272	8.06348	0.0579471
b0437	0.345762	7.16031	0.165366
b0438	0.391137	8.10373	0.125553
b0439	0.949151	8.05557	0.00040246
b0440	-0.841838	7.57258	0.0023624
b0441	-0.522088	7.20593	0.0434125
b0442	-1.72488	3.49565	1.87823e-10
b0443	0.715019	3.53201	0.0281557
b0444	-0.386512	4.84225	0.0696116
b0445	-0.677797	3.99809	0.00752282
b0446	-0.464187	2.85359	0.0523975
b0447	-0.668833	2.37461	0.011009
b0448	-0.0539515	3.69133	0.844503
b0449	-0.191879	3.39346	0.379848
b0451	0.00626744	2.52172	1
b0452	-0.366937	4.13547	0.0893329
b0453	3.38337	6.07537	2.40964e-38
b0454	-0.849346	2.40411	0.00227657
b0455	-1.5044	6.64216	5.13535e-06
b0456	2.40838	2.13086	9.36408e-13
b0457	1.06135	4.92287	4.37741e-06
b0458	-0.30523	5.19086	0.187304
b0459	0.285756	6.55608	0.247692
b0460	-0.0263598	9.9794	0.924177
b0461	0.268257	10.526	0.347214
b0462	-0.456865	6.05626	0.0576911
b0463	-0.473761	4.83418	0.0716071
b0464	0.249651	4.48044	0.335649
b0466	0.0773745	1.24982	0.919704
b0467	-1.03225	2.59645	0.000625873
b0468	-0.145719	2.27919	0.592945
b0469	0.596582	3.58036	0.109854
b0470	-0.539982	5.28897	0.0272261
b0471	0.00289186	4.41331	0.984264
b0472	0.167148	4.03235	0.456164
b0473	0.992346	7.27852	0.000302599
b0474	0.457681	6.74942	0.188056
b0475	1.04339	4.40595	3.36208e-05
b0476	-0.393935	3.53627	0.0982566
b0477	-0.822283	4.44008	0.00769177
b0478	1.52325	5.41491	6.26577e-10
b0479	-0.0458745	3.58248	0.90351
b0480	-0.19357	6.12423	0.395152
b0481	0.820579	2.95285	0.000287272
b4585	0.279661	1.12438	0.380285
b0482	-0.000889641	3.91739	0.993392
b0483	1.49297	5.03703	3.30017e-07
b0484	-0.270817	7.05001	0.294942
b0485	2.56949	7.22658	2.54443e-17
b0486	2.40351	6.66063	3.2755e-19
b0487	0.751184	4.74161	0.000841067
b0488	-0.108633	4.50979	0.650375
b0489	-0.532685	5.96826	0.0268419
b0490	-0.581495	5.57957	0.0203777
b0491	-0.745819	5.16944	0.000933175
b0492	0.357131	5.26819	0.104008
b0493	-0.91477	3.69318	3.02033e-05
b0494	0.0560161	6.72576	0.848909
b0495	-0.0697141	3.839	0.746439
b0496	-0.304197	4.90199	0.174746
b0497	-0.63632	11.4882	0.0210536
b0498	-0.572173	11.2169	0.0386878
b0499	-0.560748	10.2788	0.0533807
b0500	-0.0524726	9.26468	0.849225
b0502	0.112779	6.07963	0.644731
b0503	-0.402787	3.13746	0.127706
b0504	-0.883869	3.05194	0.00991414
b0505	-0.567757	3.77488	0.0665955
b0506	2.50543	8.1234	3.09989e-19
b0507	1.26107	3.26118	1.73272e-05
b0508	-0.27569	4.63776	0.279711
b0509	0.921158	3.97765	0.000149631
b0511	-0.10963	6.65208	0.716527
b0512	-1.18855	8.19871	0.000899864
b0513	0.374152	4.31063	0.109978
b0514	0.444046	4.83219	0.0464075
b0515	-1.53186	7.36327	1.92395e-08
b0516	-1.32289	6.07229	6.47988e-09
b0517	-1.00251	4.95421	7.11939e-06
b0518	0.427561	4.91544	0.171267
b0520	-0.233815	4.29405	0.39223
b0521	-0.276344	3.19078	0.451566
b0522	0.276462	1.58061	0.320248
b0523	0.33687	0.265346	0.348279
b0524	0.919868	4.34248	0.000896517
b0525	0.811001	8.20246	0.0135197
b0526	0.12254	4.72924	0.666441
b0527	-0.501837	0.246014	0.279247
b0528	-0.559652	3.3635	0.0141021
b0529	-0.740503	4.86695	0.00036882
b0530	2.46548	8.57147	9.37444e-17
b0531	-0.0878179	6.54727	0.711107
b0532	0.335189	6.27729	0.279654
b0533	0.283166	4.48706	0.245825
b0534	0.720708	3.26589	0.00325124
b0535	0.203092	6.85891	0.459869
b0537	-0.622426	5.83713	0.0111608
b0542	0.0428649	3.86195	0.849045
b0543	-0.0494873	7.5514	0.86209
b0544	0.559847	11.5931	0.0563998
b0545	1.01872	10.0019	0.000667376
b0546	0.268705	11.4207	0.348387
b4588	0.244021	0.505217	0.452607
b0547	0.0731124	0.731384	0.833248
b0551	-0.0974256	3.39267	0.713228
b0552	-0.253402	2.56427	0.446689
b0553	-0.00583059	8.94442	0.986356
b0554	1.97578	3.89795	7.20922e-15
b0556	1.69259	4.05348	3.42801e-05
b4510	1.76149	2.65276	3.77988e-05
b0557	2.37081	6.46451	7.38703e-07
b0558	-0.183237	5.54654	0.480105
b0559	-0.269777	5.30069	0.257585
b4589	-0.174697	2.39229	0.450496
b0561	0.646651	1.53156	0.0379325
b0562	1.2548	4.77611	2.06484e-07
b0563	0.951273	3.98044	0.000358803
b0564	0.616288	12.148	0.0561746
b0565	0.479944	10.1949	0.212045
b0566	-0.833639	2.59484	0.000767652
b0567	-0.0166632	2.34359	0.987127
b0568	0.267124	4.24621	0.277417
b0569	0.608597	3.84946	0.0156076
b0570	-0.104043	2.20797	0.751355
b0571	-0.192391	2.2442	0.585841
b0572	-0.933696	2.74505	0.000639202
b0573	-0.61229	2.13066	0.014728
b0574	-0.526694	2.05124	0.0319417
b0575	-0.0421674	2.35899	0.916086
b0576	-0.0703728	3.13373	0.848786
b0578	0.726756	4.71841	0.00229484
b0579	0.161746	2.74055	0.500701
b0580	1.04967	3.2444	9.09364e-05
b0581	3.82253	5.30546	1.88185e-35
b0583	0.223234	0.702047	0.547007
b0584	-0.0352578	1.62801	0.897322
b0586	0.247118	2.79682	0.276489
b0587	0.0177078	5.73347	0.949886
b0588	-0.0569273	0.215778	1
b0590	1.32966	-0.433602	0.00321849
b0592	-0.00668808	0.609701	1
b0595	-0.941586	-0.0634375	0.0493784
b0596	0.0764322	1.28525	0.789833
b0597	0.305094	0.439103	0.471137
b0598	-1.68821	7.65366	8.70217e-05
b4512	-0.718884	4.55653	0.0416985
b0599	-0.427068	4.0466	0.0829192
b0600	0.0916448	3.11776	0.704141
b0601	0.719	4.29496	0.000639124
b0602	0.817442	4.80932	0.000493858
b0603	-0.153409	8.50184	0.586501
b0604	1.33932	3.8458	4.98523e-10
b0605	-0.363542	9.17681	0.229528
b0606	0.0372422	7.13671	0.879994
b0607	1.0127	6.04872	9.99139e-05
b0608	0.918107	2.86219	0.000197955
b0610	0.417215	3.81222	0.149161
b0611	0.707084	4.3655	0.00145176
b0612	-3.39311	4.23395	1.06059e-43
b0613	-4.22524	4.3235	9.76324e-47
b0614	-4.79214	8.84551	3.22236e-35
b0615	-4.09995	6.8276	4.07651e-34
b0616	-3.77539	6.3958	4.41233e-33
b0617	-3.73927	5.08015	1.09454e-30
b0618	-2.37897	7.20087	1.31932e-11
b0619	0.119607	5.08502	0.581728
b0620	-0.835299	5.05378	0.000267074
b0621	-1.64321	7.31883	1.91736e-09
b0622	0.253825	8.16767	0.337805
b0623	-1.52853	12.7986	3.17985e-07
b0624	0.0696705	3.75878	0.832734
b0625	0.510295	1.62733	0.154443
b0626	0.488135	2.3536	0.0785709
b0627	-0.430822	4.14815	0.113751
b0628	-0.345639	6.01156	0.143327
b0629	0.767819	4.85058	0.00390595
b0630	0.425393	4.43173	0.0512481
b0631	0.850211	5.42318	0.00154403
b0632	-0.223374	5.35365	0.432286
b0633	0.0234357	5.21723	0.916394
b0634	-0.117186	4.11106	0.589538
b0635	-0.0785858	4.46124	0.806351
b0636	-0.236712	3.55676	0.39228
b0638	-0.0615077	2.0938	0.892898
b0639	-0.17425	3.65666	0.477714
b0640	0.0843101	5.39067	0.6973
b0641	-0.166889	5.65048	0.431686
b0642	-0.194117	7.56387	0.446141
b0643	0.469207	7.58149	0.11876
b0644	0.446436	5.76254	0.0367215
b0645	0.388237	4.63246	0.210308
b0646	-0.419328	4.62735	0.116796
b0647	-0.093589	5.24453	0.738151
b0648	-0.162781	6.66721	0.490465
b0649	-0.427014	6.6387	0.0744799
b0650	-1.19454	4.71772	6.00626e-08
b0651	-1.87611	6.24315	6.84582e-12
b0652	-0.612118	4.21337	0.0293497
b0653	-1.04285	2.816	9.23794e-05
b0654	-0.653405	3.42085	0.00511506
b0655	-1.19	6.14612	0.000324346
b0657	-0.183419	4.81714	0.418482
b0658	0.163253	6.63531	0.541318
b0659	0.248534	5.15875	0.301584
b0660	0.292699	6.60408	0.25627
b0661	0.112748	4.85631	0.69918
b0662	0.39776	5.87117	0.0812777
b0674	-0.859361	5.04929	0.000194904
b0676	-0.610387	5.82139	0.00574926
b0677	0.296546	5.59499	0.165662
b0678	1.19308	4.51326	1.35439e-07
b0679	-0.317511	6.25406	0.199845
b0680	-0.223185	6.43314	0.389365
b0681	-1.167	3.40292	9.9019e-05
b0682	0.114922	2.4594	0.710215
b0683	0.395894	8.51944	0.19012
b4637	0.386154	5.69649	0.162759
b0684	0.571241	6.76887	0.0458323
b0685	0.0088882	1.12495	0.944212
b0686	-0.596151	3.19253	0.00946936
b0687	-0.360228	6.08999	0.101195
b0688	-0.502755	6.75374	0.0437763
b0689	2.2539	4.77959	2.9739e-23
b0692	-1.44576	6.52393	1.7573e-08
b0693	-1.55188	7.98948	9.34323e-07
b4590	-1.75129	9.19254	9.7847e-07
b0694	-0.904574	4.62102	0.000138831
b0695	0.271248	4.45245	0.191453
b0696	0.873866	1.12558	0.0115522
b0697	0.573131	1.52507	0.166157
b0698	1.03274	0.444348	0.0439628
b0699	-1.11771	9.24008	8.79641e-05
b0700	0.612407	7.83095	0.0202017
b0702	-0.0128009	9.12418	0.964051
b0704	0.200632	9.91458	0.483201
b4514	-0.116217	9.57682	0.675885
b0705	0.161491	9.20812	0.567223
b0706	0.282032	8.60298	0.304547
b0707	1.55707	4.1236	9.27931e-09
b0708	1.09369	5.00773	7.28525e-07
b0709	-0.393493	2.45399	0.119628
b0710	-0.316722	5.87427	0.211034
b0711	-0.290139	5.44173	0.287915
b0712	-0.432615	5.49894	0.10224
b0713	-0.491611	4.65437	0.0482192
b0714	-0.185205	3.42823	0.429659
b0715	-0.439413	3.13281	0.0929174
b0716	-0.020982	3.93327	0.934754
b0717	-1.14515	2.36209	5.00511e-07
b0718	-1.50077	4.89026	4.61943e-07
b0719	-1.45638	8.27208	1.51019e-06
b0720	-0.415029	8.81167	0.280004
b0721	0.342808	4.96475	0.263016
b0722	0.356495	5.4022	0.244886
b0723	0.236962	8.02075	0.503027
b0724	0.234054	6.99398	0.536086
b0725	-0.769967	6.39206	0.0450983
b0726	-0.636153	9.16347	0.120277
b0727	-1.20838	8.52872	0.0252986
b0728	-1.3177	9.11017	0.0555067
b0729	-1.3185	8.74421	0.0600707
b0730	-0.999333	3.73321	6.02321e-05
b0732	-0.39964	3.64244	0.0745789
b0733	-0.857243	9.51246	0.0051845
b0734	-0.91396	9.27402	0.0010819
b0735	-0.729646	5.74913	0.00188854
b0736	-0.172248	4.77122	0.538409
b0737	-0.506182	4.077	0.114719
b0738	-0.378534	3.9555	0.220939
b0739	-0.178779	5.50644	0.44105
b0740	0.150949	7.00105	0.622471
b0741	0.368125	7.84161	0.293722
b0742	0.524448	7.34684	0.0576132
b0750	-0.448078	3.46441	0.0446829
b0751	0.882117	4.407	0.000547064
b0752	0.40468	4.3859	0.0570299
b0753	5.79683	6.56839	1.07167e-66
b0754	-1.21321	6.94632	2.31692e-05
b0755	1.70611	7.99848	2.5586e-10
b0756	0.564426	6.18947	0.0120823
b0757	-0.220016	5.46132	0.362621
b0758	-0.378678	4.83744	0.132148
b0759	-0.61069	6.39029	0.0185585
b0760	-0.240548	3.64838	0.263985
b0761	0.649558	5.27	0.00423129
b0763	-3.67133	7.01849	5.46168e-32
b0764	-3.54833	5.61615	1.44375e-33
b0765	-3.2322	5.9687	2.30255e-28
b0766	-0.961988	3.09382	4.13234e-05
b0767	2.11152	6.05205	4.09995e-20
b0768	-0.103738	5.49152	0.656584
b0769	-2.61186	6.62107	2.05366e-13
b0770	-2.52073	5.54447	1.34431e-15
b0771	-1.26419	5.78112	3.09445e-07
b0772	0.329764	4.80386	0.335055
b0773	1.925	4.47745	5.85774e-16
b0774	-0.2296	0.631436	0.627133
b0775	0.124971	0.536536	0.748747
b0777	0.0661944	-0.052811	0.878157
b0778	-0.161876	-0.0383289	0.857913
b4591	0.703881	0.994334	0.0227544
b0779	-0.514577	6.13259	0.0371401
b0780	0.737163	3.88317	0.0139527
b0781	2.08272	5.21228	1.84668e-11
b0782	1.28078	4.90538	3.73715e-05
b0783	0.986731	4.6454	0.000333868
b0784	1.07989	3.68034	0.000207539
b0785	1.02064	4.36293	7.35628e-05
b0786	0.436242	7.20568	0.0977881
b0787	-0.0600602	5.35257	0.804174
b0788	0.906813	3.28206	0.000134795
b0790	4.20119	3.16266	2.25284e-35
b0791	-1.70142	5.78652	6.57884e-08
b0792	-0.75576	3.61869	0.00477658
b0793	-0.824677	3.75411	0.00306037
b0794	-0.60521	5.0845	0.0254127
b0795	-0.761503	5.31875	0.0150065
b0796	-0.323221	3.89563	0.294766
b0797	0.0108538	3.98209	0.968154
b0798	-2.83718	3.80861	1.28851e-23
b0799	-1.75163	5.20402	3.75178e-10
b0800	-0.236894	5.61447	0.300692
b0801	-0.284618	5.05588	0.269281
b0802	-0.516638	2.11481	0.175531
b0803	2.34681	2.23281	2.81784e-12
b0804	-0.0425353	1.21179	0.913664
b0805	0.0785391	1.28606	0.866126
b0806	2.52321	1.49617	2.18141e-11
b0807	-0.511013	2.80893	0.0484039
b0808	1.9118	3.45055	2.66365e-16
b0809	-0.907614	3.75391	0.000100757
b0810	-0.978037	3.42219	8.36123e-05
b0811	-1.28462	5.96115	7.32761e-07
b0812	3.38761	11.2561	1.22243e-22
b0813	0.0636333	2.14059	0.825028
b0814	4.41071	8.74201	1.80499e-35
b0815	-0.799886	3.54017	0.00407754
b0816	-0.656954	7.22464	0.0299978
b4416	-0.581985	8.02247	0.062221
b0817	-0.53837	4.44904	0.0243675
b0818	-0.641528	3.35248	0.00546505
b0819	-0.139123	4.91029	0.612357
b0820	-0.170624	5.18639	0.554802
b0821	1.30256	1.25269	6.43326e-05
b0822	1.46905	2.6175	1.90893e-06
b0823	-1.0734	2.82114	1.22889e-05
b0824	-0.4411	0.20951	0.387156
b0825	-0.289944	2.35655	0.240638
b0826	0.198391	4.1669	0.415863
b0827	-0.192015	4.54662	0.434652
b0828	0.475219	4.71535	0.0320057
b0829	-0.0906784	4.93659	0.707326
b0830	-0.340835	4.94568	0.121597
b0831	-0.138605	3.1381	0.568376
b0832	-0.192703	3.06425	0.398015
b0833	0.224301	9.5459	0.521603
b0834	-0.157287	7.09535	0.532961
b0835	-0.389364	3.47107	0.179655
b0836	-1.87126	9.24157	4.596e-09
b0837	0.275395	4.00205	0.362014
b0838	-0.755118	4.50651	0.000629162
b0839	1.64034	6.85745	2.38043e-10
b0840	0.0955057	3.94426	0.740902
b0841	0.701918	3.56833	0.0360533
b0843	0.196258	1.93632	0.456723
b0844	-0.204137	3.28745	0.361246
b0845	-0.124198	2.47658	0.699193
b4417	-0.451509	0.809905	0.151407
b0847	-0.746841	6.63118	0.00254797
b0848	-0.218786	3.29256	0.431353
b0849	1.00543	5.67116	0.000106167
b0850	-0.0556494	2.82688	0.788821
b0851	-0.106558	4.47283	0.654735
b0852	-0.127662	4.45322	0.542884
b0853	-0.246307	5.01969	0.357712
b0854	2.51589	2.58771	4.29324e-16
b0855	2.64788	1.54011	1.3701e-13
b0856	1.15617	1.3227	0.000999035
b0857	0.625591	1.31415	0.0921542
b0858	1.01158	2.09916	0.000202455
b0859	0.205317	2.29522	0.54901
b0860	0.348444	3.91969	0.45459
b0861	2.24156	4.60585	8.10576e-24
b0862	2.14054	4.63792	8.85171e-18
b0863	2.47398	6.03142	3.97892e-24
b0864	2.87126	5.57723	2.32846e-26
b0865	2.97411	5.03937	1.16246e-31
b0866	0.830909	5.28258	0.000619971
b0867	0.267284	5.70414	0.277714
b0868	-0.404521	3.72804	0.088001
b0869	-0.297743	4.16919	0.182141
b0870	0.395836	4.97506	0.0786098
b0871	6.10534	5.92573	1.94561e-79
b0872	0.00629208	3.5191	1
b0873	1.59425	3.54187	3.59648e-08
b0874	1.14651	2.60758	0.000242067
b0875	0.0698941	3.18435	0.781394
b0876	-0.652398	5.39342	0.00427807
b0877	1.00926	4.697	5.87321e-06
b0878	0.0399519	4.46538	0.855088
b0879	-0.43269	4.56821	0.0385668
b0880	-2.46828	8.73945	3.00723e-16
b0881	0.138001	7.07054	0.651041
b0882	-1.08064	9.62243	0.000583008
b0884	0.421654	8.75887	0.176104
b0885	-0.398726	2.60151	0.172698
b0886	-1.19151	4.90277	1.95198e-08
b0887	-0.893915	4.87781	0.000399556
b0888	0.793504	4.81223	0.000687437
b0889	0.130726	6.30086	0.593097
b0890	-0.098542	7.88653	0.69957
b0891	-0.446328	5.70137	0.0382664
b0892	-0.568324	4.91949	0.0180731
b0893	-1.0373	8.39361	7.00031e-05
b0894	-0.250217	7.50843	0.435039
b0895	-1.10617	5.13629	0.00080435
b0896	-1.3475	5.26808	0.000339477
b0897	5.37212	6.15417	1.30103e-71
b0898	0.34822	3.956	0.17615
b0899	-1.3383	4.867	0.000265276
b0900	-0.637541	4.16277	0.00793397
b0901	0.136807	5.13123	0.635087
b0902	-0.448422	6.15024	0.0426895
b0903	-0.0697589	10.7978	0.814959
b0904	0.455062	7.41241	0.109801
b0905	0.521719	4.12881	0.0781312
b0906	2.66959	4.38951	5.44511e-28
b0907	0.21932	6.13023	0.356271
b0908	-0.283395	4.88768	0.214576
b0909	-1.45626	2.96468	9.67614e-09
b0910	0.202508	5.64563	0.431552
b0911	0.608142	9.84116	0.0507035
b0912	0.381673	8.33624	0.25215
b0913	-0.457685	4.05404	0.0452695
b0914	-0.29195	5.40323	0.348337
b0915	-0.31692	3.48843	0.330404
b0916	-0.0703543	2.85991	0.823505
b0917	-0.352242	3.22339	0.11606
b0918	-0.220351	5.15724	0.295764
b0919	-2.3139	7.57952	5.85074e-11
b0920	-1.99292	4.61452	2.65161e-11
b0921	-0.260589	4.19826	0.268077
b0922	-0.363647	5.30017	0.173006
b0923	-0.403435	4.55016	0.0619333
b0924	-0.317193	7.06242	0.221458
b0925	1.11731	7.3496	2.43247e-05
b0926	-0.547872	5.69912	0.0226913
b0927	-0.669274	5.7601	0.00347444
b0928	-0.876218	6.52193	0.000285383
b0929	-0.298601	10.8764	0.47853
b0930	-0.461547	7.4905	0.0987211
b0931	-0.16545	5.34799	0.550757
b0932	-0.399144	7.56564	0.143478
b0933	0.132888	2.42318	0.678408
b0935	0.228306	0.98769	0.567156
b0936	0.121024	1.30219	0.711985
b0937	-0.132854	1.91322	0.596008
b0938	0.26746	13.9505	0.360479
b0939	0.214124	10.2818	0.473922
b0940	-0.588265	9.05127	0.0272181
b0941	-0.942383	6.81467	9.9886e-05
b0942	-0.976981	5.75158	1.05092e-05
b0943	-0.882439	5.3434	0.000193226
b0944	-0.944214	5.42491	3.2761e-05
b0945	-0.631349	4.05665	0.0141091
b0946	-0.843556	7.001	0.00565098
b0947	-0.546927	4.56067	0.0233854
b0948	0.118967	4.49296	0.65048
b0949	1.06318	6.044	1.85362e-05
b0950	0.879226	4.04946	0.000350079
b0951	0.517329	4.98414	0.0575093
b0952	0.383509	3.66493	0.0851549
b0953	-2.30092	12.4072	4.25545e-12
b0954	1.0307	6.35296	8.8517e-05
b0955	-0.158416	5.94134	0.505131
b0956	0.212132	6.43553	0.46372
b0957	0.360328	11.8008	0.204549
b0958	-0.508702	5.69649	0.02358
b0959	0.0203618	5.17587	0.943941
b0960	0.0572977	4.76836	0.808473
b0961	-0.0224182	2.52169	0.988934
b0962	-0.430977	5.79183	0.05781
b0963	0.388122	6.62752	0.203932
b0964	2.24704	2.49317	1.25749e-15
b0965	0.620969	4.19985	0.0113947
b0966	0.0260027	5.10838	0.921536
b0967	0.171435	4.33717	0.517342
b0968	1.93994	4.87835	2.63021e-15
b0970	-0.667226	8.32529	0.0189238
b0972	-1.29624	7.70865	6.39752e-05
b0973	-1.40398	7.84973	6.8086e-06
b0974	-1.57105	6.08287	6.11331e-09
b0975	-1.51818	5.74241	1.98844e-08
b0976	-1.589	5.16454	3.64763e-09
b0977	-1.47556	5.82654	5.5585e-09
b0978	0.666708	8.08078	0.0117557
b0979	0.424102	7.64713	0.0999796
b0980	0.136355	7.0184	0.602343
b0981	0.170679	4.38067	0.413706
b0982	1.16148	0.511556	0.0019489
b0983	1.41577	1.2583	2.83544e-06
b0984	0.946922	2.14492	0.000866964
b0985	1.30051	0.476051	0.00109865
b0986	0.456095	2.57295	0.0675354
b0987	-0.400053	1.48038	0.136794
b0988	-1.16008	1.91538	0.000257303
b0989	-0.698174	4.16332	0.000945075
b0990	-0.869991	10.1632	0.0201966
b0991	0.570106	5.27882	0.0549474
b4517	0.783187	5.64569	0.00439761
b0992	0.00933397	3.76925	0.978528
b0993	-0.750497	3.40696	0.00069364
b0994	-0.840591	2.71912	0.000462601
b0995	-0.495897	2.01174	0.0939658
b0996	0.286154	0.629488	0.40911
b0997	-0.370095	1.69803	0.249014
b0998	0.458924	3.87281	0.0592974
b0999	0.637495	5.8329	0.01173
b1000	0.849755	8.12383	0.00248059
b1001	-0.0304181	11.4812	0.913522
b1002	-1.80388	9.29599	5.89252e-09
b1003	2.63656	8.58027	4.42853e-18
b1004	2.78547	9.18846	3.26128e-17
b4518	3.1191	4.53694	9.45364e-28
b1006	-0.024037	1.97947	0.943019
b1013	0.309656	3.25801	0.213232
b1014	0.747816	7.34273	0.0715322
b1015	-0.1001	4.35249	0.768776
b1018	1.51438	0.55263	0.00013677
b1019	0.64168	1.30147	0.0756114
b1020	-0.80348	4.29079	0.00486177
b1021	-0.804129	6.49246	0.00948864
b1022	-0.680927	6.0142	0.0406143
b1023	-0.31571	6.9436	0.218681
b1024	-0.562792	7.96083	0.0355297
b1025	-0.130199	11.6827	0.666789
b1029	-0.023808	8.04567	0.929526
b1033	-0.428918	5.10916	0.0566256
b1034	-0.412284	5.35493	0.0573798
b1035	-0.23857	4.5756	0.268107
b1036	0.089071	3.92743	0.671595
b1037	-0.586644	6.64734	0.0177467
b1038	-0.262457	5.56458	0.263148
b1039	-0.0891243	6.53819	0.72869
b1040	0.339975	7.21964	0.209113
b1041	0.0545586	5.2107	0.841165
b1042	-0.368681	6.13277	0.186851
b1043	1.02022	1.24363	0.000841045
b1044	0.127637	2.83544	0.601032
b1045	0.248907	4.4445	0.30146
b1047	-0.984419	6.11308	9.74796e-05
b1048	-0.579031	7.13574	0.0196569
b1049	-0.651158	6.77093	0.00684667
b1050	3.16272	4.92645	7.16889e-35
b1051	3.57552	6.65318	3.56852e-38
b1053	-0.874179	2.94923	0.00150596
b1054	-1.02236	3.83691	1.94144e-06
b1055	0.0104389	3.7501	0.981803
b1056	1.75795	6.06441	9.58153e-07
b1057	1.16076	3.50941	1.03296e-05
b1058	-0.0561049	1.63306	0.84753
b1059	-0.0454239	5.25048	0.85455
b1060	0.219207	10.5014	0.516336
b1061	-0.450961	4.8689	0.109806
b1062	0.177972	2.80892	0.449672
b1063	0.268063	4.94037	0.273433
b1064	-0.437744	6.39285	0.0805038
b1065	-2.13779	3.35229	1.66658e-17
b1066	-0.406741	5.08484	0.068411
b1067	-0.771811	5.29695	0.00108195
b1068	-0.866823	5.03168	0.000240237
b1069	-0.268475	3.42078	0.425308
b1070	-0.942717	2.40488	0.000162808
b1071	-0.77232	1.30253	0.0152831
b1072	-0.214822	0.708779	0.672705
b1076	-0.118702	2.20988	0.810276
b1082	0.715501	2.25787	0.00717105
b1083	0.0341848	2.92728	0.879565
b1084	-0.467374	7.76408	0.0729588
b1085	0.390679	6.59537	0.142417
b1086	0.23517	4.44374	0.37736
b1087	0.933556	4.92086	9.78608e-06
b4418	0.696424	4.99123	0.0219851
b1088	0.972913	8.3388	0.0102842
b1089	0.97405	6.72126	0.0135806
b1090	-0.254189	6.16683	0.308416
b1091	-0.0186416	6.53401	0.944613
b1092	0.130275	6.92547	0.667839
b1093	0.0318836	8.1492	0.908497
b1094	0.820305	10.3671	0.013432
b1095	0.314792	7.34866	0.287273
b1096	-0.216035	3.52775	0.305934
b1097	-0.666523	3.64114	0.00206087
b1098	-0.781739	3.67011	0.000451439
b1099	-0.44296	3.74433	0.0638065
b1100	1.57984	5.27523	3.42497e-13
b1101	3.08041	7.05948	1.66582e-30
b1102	0.0949385	2.31312	0.767005
b1103	0.86579	5.31936	6.20677e-05
b1104	1.28967	5.08267	7.04346e-10
b1105	1.17107	4.90646	1.87251e-07
b1106	0.221504	4.04501	0.315509
b1107	-0.169498	5.86945	0.458701
b1108	-0.50895	6.52345	0.0569177
b1109	1.18455	5.00477	9.22242e-08
b1110	-0.109618	2.2019	0.66054
b1112	0.727399	3.31807	0.0231752
b1113	0.108594	4.82998	0.656587
b1114	-0.238277	6.00241	0.30451
b1115	-0.0112457	2.07891	1
b1116	-0.749972	4.78644	0.00413015
b1117	-1.02075	4.02816	2.04747e-05
b1118	-0.495802	5.72655	0.0210875
b1119	-0.8687	5.18537	0.00010199
b1120	-0.625888	4.93998	0.0143869
b1121	-0.0357078	3.92055	0.883833
b1122	-0.209692	2.66951	0.384744
b1123	-0.186047	6.44576	0.620336
b1124	-0.0554499	3.88882	0.866168
b1125	-0.183806	3.9873	0.548393
b1126	-0.103412	4.91585	0.772449
b1127	-0.296727	7.61956	0.248444
b1128	-0.297621	6.22246	0.179131
b1129	0.212445	6.40358	0.346371
b1130	0.0799185	6.85456	0.743795
b1131	-0.294896	4.08419	0.231821
b1132	-0.916806	3.19933	0.0031492
b1133	-0.607778	5.08622	0.0452175
b1134	-0.608019	2.36324	0.0600074
b1135	-0.0717036	2.63769	0.816783
b1136	-0.886441	9.48282	0.00644456
b1137	-0.0560818	12.3468	0.854763
b1138	-0.551029	11.2658	0.0587307
b1139	0.071296	12.1367	0.828856
b1140	-0.131857	5.58618	0.588801
b1141	-1.1261	3.6109	7.19838e-06
b1142	-1.31555	2.07046	4.85106e-05
b1143	-0.111537	6.24523	0.709053
b1144	-0.4742	4.72877	0.0390375
b1145	0.87882	5.24699	0.000540959
b1146	-0.126777	2.95856	0.691819
b1147	-0.322741	2.76573	0.187188
b1148	-1.16246	1.58747	0.000116577
b1149	-2.03512	2.3835	2.95157e-11
b1151	-1.36845	-0.217197	0.00466603
b1154	0.0322952	1.61948	0.920849
b1155	-0.0300367	4.32035	0.906
b1156	-0.162392	3.01982	0.504159
b1157	0.0514172	0.113093	0.905537
b1158	-0.203568	1.93046	0.572324
b1159	0.295448	8.00059	0.304883
b1160	0.459339	11.5281	0.147186
b1161	0.48719	7.25573	0.11553
b1164	1.71595	4.30524	3.76046e-09
b1165	1.11435	5.42423	1.8269e-06
b1166	0.35806	6.81084	0.160684
b1167	0.133304	8.82775	0.64182
b1168	0.371053	6.69834	0.136415
b4520	1.25898	5.8633	4.76641e-07
b1171	0.937277	3.92936	0.000257453
b1172	0.974339	2.78292	0.00673359
b4593	0.804315	1.86591	0.0204426
b4594	0.716126	2.15267	0.00368758
b4521	1.04589	0.459853	0.0055213
b1173	1.13436	0.127283	0.00275236
b1174	-0.895503	6.55276	0.000151921
b1175	-0.823393	7.444	0.00105921
b1176	-0.703687	6.48653	0.00209112
b1177	0.613675	6.59206	0.0234564
b1178	0.173959	5.34029	0.589192
b1179	0.236326	4.73028	0.311206
b1180	-0.318468	4.45031	0.153984
b1181	1.46508	4.30088	2.41797e-11
b1182	2.54752	11.0991	6.42151e-12
b1183	1.11746	4.45608	6.20316e-07
b1184	0.736941	4.73703	0.000522736
b1185	-0.332846	4.03048	0.171445
b1186	-0.594971	4.43102	0.018708
b1187	-1.61339	5.74404	6.98849e-13
b1188	4.86137	7.64403	1.03946e-52
b1189	1.24457	6.93907	0.000253389
b1190	1.51271	6.26084	2.04674e-06
b1191	-0.895237	4.86913	3.12285e-05
b1192	-0.590266	3.86501	0.00787322
b1193	-0.271817	3.22494	0.386395
b1194	0.318698	1.34211	0.289384
b1195	2.23238	2.8475	2.28982e-11
b1196	0.914906	3.88025	2.35948e-05
b1197	3.53401	4.70995	4.45187e-27
b1198	0.470864	5.12273	0.0427667
b1199	0.283582	4.25885	0.261542
b1200	0.370898	5.26731	0.125434
b1201	-0.0624606	3.70735	0.775481
b1202	-0.819751	8.04387	0.00138714
b1203	-0.00723634	5.71667	0.98474
b1204	0.206383	2.89038	0.501674
b1205	-0.0710285	7.83683	0.820022
b1207	0.0728026	5.9164	0.796729
b1208	-0.101782	5.07263	0.645587
b1209	0.0163309	4.55902	0.942834
b1210	-0.105907	5.47092	0.712939
b1211	0.467101	4.53269	0.0577401
b1212	0.365755	3.32739	0.194429
b1213	-0.559594	3.22668	0.0278618
b1214	-0.589695	5.75491	0.00718865
b1215	-0.320053	6.3656	0.156301
b4420	-0.054855	0.491099	1
b4421	-0.546321	0.481399	0.180071
b4424	0.413211	2.65482	0.186116
b1216	-0.175974	5.97648	0.515002
b1217	2.07444	3.93163	5.38615e-14
b1218	1.13402	4.35041	1.55165e-07
b1219	-0.688922	6.63924	0.0186648
b1220	0.463631	3.54672	0.0903413
b1221	1.81412	4.47673	6.6944e-16
b1222	1.54213	4.8991	1.03536e-12
b1223	2.3753	6.35968	4.1601e-19
b1224	0.602454	9.24631	0.125119
b1225	0.118263	7.70778	0.766025
b1226	0.0623291	6.07222	0.865124
b1227	0.0013296	5.70699	0.999537
b4425	0.00527662	0.381522	1
b1232	-0.442511	5.63615	0.0401641
b1233	-0.0641373	6.22685	0.795363
b1234	0.278194	6.88241	0.317675
b1235	1.25954	6.20758	3.1918e-08
b1236	0.0658554	7.39354	0.790504
b1238	1.13104	6.60803	0.000454907
b1241	0.666574	8.76872	0.0100428
b1242	-0.0691272	3.94918	0.791328
b1243	-1.3325	11.2727	1.46652e-05
b1244	-1.18915	8.36243	6.03039e-06
b1245	-0.96235	8.31595	0.0002821
b1246	-1.1566	8.65636	4.65904e-05
b1247	-1.17703	8.31626	1.90259e-05
b1248	-0.729181	4.46183	0.000523817
b4595	-0.805414	7.62048	0.00534688
b1250	0.172155	6.59744	0.520558
b1251	0.194666	6.62952	0.546843
b1252	-0.0325499	3.11471	0.909246
b1253	0.705164	4.15469	0.0307
b1254	-0.798544	4.5051	0.000376529
b1255	-0.906734	5.05147	7.60113e-05
b1256	-3.23013	9.42465	3.16851e-26
b1257	2.21161	10.6145	1.15383e-14
b1258	5.19295	9.80984	6.91681e-49
b1259	5.62148	9.42998	2.99701e-22
b1260	-0.990384	5.41937	0.000372631
b1261	-2.06896	5.36797	3.18651e-09
b1262	-2.08514	4.63804	1.59814e-09
b1263	-2.3934	4.02595	1.85785e-10
b1264	-3.20999	2.78936	1.98632e-14
b1266	0.0329828	4.34072	0.893621
b1267	0.18891	5.24819	0.379242
b1268	0.307628	4.95164	0.132606
b1269	0.87126	4.83833	0.0074808
b1270	-0.566753	3.26195	0.0148831
b1271	-0.628102	3.50943	0.016015
b1272	-0.655421	6.34628	0.00371596
b1273	-0.0136519	6.30195	0.962615
b1274	0.381614	7.10366	0.182655
b1275	-0.996086	6.51194	2.33399e-05
b4522	-1.24858	4.63928	4.40023e-07
b4523	-1.09502	5.25072	1.12321e-06
b1276	0.207167	8.00727	0.608895
b1277	-0.00995114	5.84299	0.966538
b1278	-0.341821	5.09842	0.128184
b1279	-0.99626	5.71359	5.2362e-05
b1280	-0.428481	6.17217	0.0552031
b1281	-0.173542	2.69124	0.665446
b1282	-0.0497004	1.73179	0.947821
b1283	1.46462	7.21129	6.93893e-07
b1284	-0.491595	6.02011	0.0306983
b4596	-0.213626	3.85916	0.345713
b1285	1.91528	5.58445	2.10081e-13
b1286	0.629964	5.04723	0.0358488
b1287	-0.145612	1.89158	0.688048
b1288	-0.255235	7.35847	0.303859
b1289	-0.843089	2.56926	0.00142338
b1290	-0.0567322	3.39226	0.82598
b1291	-0.0231656	4.46138	0.91456
b1292	-0.0398272	3.18118	0.882669
b1293	0.226321	3.50735	0.30594
b1294	0.117453	4.56596	0.574681
b1295	-0.0792889	1.41876	0.871215
b1296	-0.0353237	2.12651	0.922872
b1297	-0.300607	2.16955	0.456507
b1298	-0.0104494	2.17349	1
b1299	0.275375	2.34418	0.335084
b1300	0.789925	1.28084	0.0770763
b1301	0.613681	0.501767	0.2945
b1302	-0.577099	1.3529	0.0703854
b1303	-0.830707	3.51644	0.00338295
b1304	-1.05527	7.41	0.00263376
b1305	-1.2902	4.17492	5.86531e-05
b1306	-1.38904	3.8287	1.77765e-05
b1307	-1.16257	2.59737	0.000924078
b1308	-2.53258	6.96072	3.89323e-18
b1309	-0.67428	5.50539	0.00231521
b1310	-0.565793	4.30201	0.0200214
b1311	-0.506125	2.31662	0.0671884
b1312	-0.463111	2.34741	0.0704651
b1313	-0.344793	3.48529	0.173611
b1314	-0.300091	3.03252	0.229421
b1315	-0.44845	3.28277	0.076189
b1316	-0.520126	3.62719	0.0873535
b1317	-0.830543	0.766897	0.0393067
b1318	-0.27074	3.19807	0.270558
b4524	-0.49773	2.09212	0.0568119
b1319	-0.0981143	3.7891	0.670803
b1320	-0.147608	4.54323	0.487113
b1321	0.0916632	5.15624	0.710627
b1322	0.095731	4.43233	0.686459
b1323	-0.278181	6.36102	0.263174
b1324	-0.274279	7.72043	0.290981
b1325	-0.367617	4.74756	0.0978922
b1326	-0.780026	4.72382	0.000499486
b4525	-1.25276	1.81454	0.00201624
b1327	-0.0260224	2.54858	0.907035
b1329	-0.528489	7.53795	0.0372573
b1330	0.919868	7.0269	0.00109325
b1332	0.481708	7.22622	0.10727
b1333	-0.952055	9.44571	0.00372422
b1334	-0.838064	6.62649	0.00219302
b1335	0.39144	2.8059	0.135232
b1336	-0.173509	2.22116	0.553771
b1337	0.144984	2.10671	0.588577
b1338	0.466833	0.678499	0.340495
b1339	-0.491612	3.58068	0.0254006
b4426	0.162361	1.82399	0.616533
b1341	1.89262	4.57752	1.46401e-15
b1342	0.332717	4.99437	0.121943
b1343	1.18383	3.48223	5.26321e-05
b1344	-0.101172	5.60376	0.663302
b1345	9.90757	4.13625	1.76454e-110
b1349	12.2412	2.59565	5.91904e-74
b1350	13.529	3.81877	6.80154e-96
b1351	13.392	3.53926	4.81123e-102
b4526	13.1173	3.25128	1.25685e-94
b1352	11.0298	3.69995	2.02708e-101
b1353	13.4441	3.75881	9.13252e-95
b4527	9.19323	0.0250182	6.34495e-26
b1355	8.21151	-0.623487	8.42355e-16
b1356	13.6763	5.50789	6.73723e-79
b1357	8.91585	0.444059	5.46379e-21
b1359	8.36906	0.116181	1.59757e-15
b1360	7.68397	-0.44069	3.6387e-09
b1361	8.75507	0.481717	1.38356e-20
b4528	9.79509	0.412195	5.2712e-32
b1363	13.2973	6.04475	2.04378e-117
b1364	10.0648	3.62883	6.89996e-72
b1365	9.31721	2.08895	3.47054e-59
b1366	12.1242	2.36084	3.19308e-68
b1368	10.5912	1.49376	3.97279e-40
b1372	9.264	1.93885	1.24706e-25
b1374	8.53254	1.70271	4.85478e-42
b1375	11.774	2.24593	3.32975e-53
b1376	-0.548291	9.06447	0.0867502
b1377	-1.42206	9.68449	2.58946e-06
b4427	-0.29012	1.28596	0.443329
b1378	1.71352	7.28222	2.04288e-09
b4529	0.337697	4.93751	0.182344
b1379	0.847177	5.12099	0.000371956
b1380	1.42643	5.47456	1.49695e-09
b1381	0.0585355	5.20827	0.793323
b1382	0.530357	4.10141	0.0414216
b1383	0.479635	5.21812	0.0832419
b1384	-0.0734835	4.00762	0.780041
b1385	0.502759	3.78065	0.0212507
b1386	-0.382553	1.96922	0.191032
b1388	-0.799828	0.648818	0.0950407
b1389	0.146275	-0.124355	1
b1390	-0.775703	0.294634	0.143914
b1391	0.0983025	-0.082462	1
b1392	0.172731	0.827429	0.774327
b1393	-0.16944	0.698166	0.690689
b1394	-1.69792	0.307336	0.0113535
b1395	-0.993783	1.45421	0.0855578
b1396	-1.20998	0.451971	0.0102565
b1397	-1.28674	3.24404	0.00764273
b1398	-0.0993852	3.42204	0.734109
b1399	0.646722	4.55568	0.00347823
b1400	0.9085	5.09115	0.000177749
b4674	1.15239	1.02508	0.000690277
b1404	0.341036	0.720433	0.301418
b1406	-1.18413	4.86566	3.89666e-06
b1407	0.317046	9.45568	0.235706
b1408	-0.250058	3.6294	0.266176
b1409	-0.577693	4.93382	0.15412
b1410	-0.588394	5.09326	0.0131144
b1411	-0.125784	3.56084	0.587803
b1412	-0.335442	3.03358	0.184303
b1413	0.270861	6.45621	0.26718
b1414	0.150562	4.12885	0.484271
b1415	-0.720408	7.66534	0.0318371
b1418	0.405182	4.27141	0.0669679
b4597	0.451365	0.734959	0.170253
b1419	-1.62365	5.20846	2.37958e-12
b4428	-3.22477	7.17756	1.15786e-31
b1420	-3.35684	7.11825	2.56346e-34
b4429	-3.68113	4.62815	1.73907e-48
b1421	0.280912	2.858	0.244081
b1422	-0.482517	4.16701	0.116538
b1423	3.71002	5.51597	1.69154e-38
b1424	-0.0317282	5.60783	0.901247
b1426	-2.55115	10.6314	5.1305e-13
b1427	-0.593782	6.19281	0.0363317
b1428	2.39684	4.83843	3.52595e-18
b1429	-0.30483	4.14984	0.174378
b1430	0.514402	3.83242	0.0371564
b1431	1.76365	6.21789	6.54319e-13
b1432	-0.678877	5.29624	0.00194031
b1433	0.574018	1.9872	0.023762
b1434	0.384878	1.96614	0.154431
b1435	0.0104078	4.74803	0.962929
b1436	-0.196076	6.62322	0.505714
b4532	-1.09759	2.33495	2.87778e-05
b1438	-0.532345	2.96242	0.0340302
b1439	-0.334745	3.90269	0.185577
b1440	5.84697	7.09867	9.00643e-59
b1441	5.48855	5.33975	6.50185e-60
b1442	3.90403	4.43918	5.46728e-50
b1443	5.38344	4.45531	3.34795e-59
b4598	3.21019	6.16041	2.18435e-26
b1445	1.0785	1.78191	0.00153979
b1446	0.769718	4.64732	0.00756222
b1447	-0.659886	3.33079	0.00824557
b1449	0.325786	5.7976	0.217801
b1450	3.40512	8.61536	4.73044e-27
b1451	1.57768	4.32843	7.98087e-12
b1452	0.261731	3.0485	0.288524
b1453	-0.0243878	1.99791	0.957152
b1454	2.68047	4.36426	9.12739e-30
b1455	0.392723	4.62152	0.10709
b1457	-0.385631	11.6928	0.170772
b1458	-0.139131	12.1808	0.615307
b1459	-0.24662	9.82541	0.4281
b1460	0.0146457	9.91749	0.957668
b1461	0.133682	9.71877	0.64809
b1462	0.0763821	8.25636	0.775999
b1463	-0.751411	3.16548	0.00240591
b1464	-0.65308	4.52319	0.00440771
b1465	2.94429	4.07985	3.94849e-25
b1466	3.49863	4.17402	2.6646e-36
b1467	3.83349	5.51887	3.70361e-32
b1468	4.02719	6.80922	1.45669e-33
b1469	2.67163	5.81881	7.0374e-26
b1470	0.0761757	8.28977	0.806453
b1471	0.021436	9.10386	0.954501
b1472	0.202336	7.25378	0.451933
b1473	-0.0627971	4.93477	0.778466
b1474	2.74168	4.2608	2.14363e-21
b1475	1.97989	1.89285	8.15265e-10
b1476	0.86948	1.93982	0.000954123
b1477	0.0102027	3.31578	0.978379
b1478	2.50882	5.43423	2.62211e-19
b1479	0.261054	7.72662	0.297677
b1480	3.15959	7.34937	1.20515e-15
b1481	3.50372	3.09173	9.87678e-36
b1482	0.86643	8.99696	0.00263893
b1483	0.994528	4.1565	6.72865e-05
b1484	0.389235	0.99474	0.308371
b1485	-0.0571045	0.776114	0.893985
b1486	-0.435622	0.134125	0.312673
b1487	0.367412	1.29642	0.322305
b1489	0.0986884	5.95332	0.717935
b1490	0.845955	7.26078	0.00105257
b1491	-0.372241	4.38908	0.113575
b1492	-0.691567	11.3115	0.0146356
b1493	-0.13813	10.7409	0.629608
b1494	0.205729	7.4303	0.469372
b1495	0.105759	4.53508	0.632407
b1496	-0.0321509	4.85672	0.899164
b1497	0.192604	5.87239	0.457058
b1498	-1.48161	7.75764	2.27122e-08
b1499	0.454284	10.3365	0.161717
b1500	-0.531302	7.17839	0.0654716
b1501	-0.265917	10.002	0.344244
b1502	0.14609	5.74361	0.565325
b1503	0.547201	4.61828	0.050283
b1504	0.654157	4.47209	0.0542143
b1505	1.32217	6.93754	0.00012399
b1506	0.720512	1.09909	0.0232918
b1507	0.620158	4.53557	0.00378688
b1508	0.729909	3.11407	0.00260759
b1509	0.0579259	5.0711	0.809189
b1510	0.366193	7.91802	0.17169
b1511	-1.32035	5.07597	0.000115587
b1512	-2.45374	5.73695	2.99497e-10
b1513	-2.24351	4.83529	1.07988e-07
b1514	-2.90825	3.42884	1.67665e-11
b1515	-1.759	2.66377	8.15203e-07
b1516	-1.94814	4.21351	6.51894e-06
b1517	-2.2689	4.16945	1.20912e-07
b1518	-2.19626	2.99848	2.12029e-06
b1519	1.07468	4.38418	0.00122547
b1520	0.933354	3.44988	7.09941e-05
b1521	-3.64425	8.83519	1.01627e-16
b1522	-0.468141	3.51857	0.0748228
b1523	-0.535524	4.28709	0.0191028
b1524	-0.324505	3.18907	0.24485
b1525	-0.652249	3.1504	0.00583125
b1526	-0.757281	4.04429	0.00404319
b1527	-0.501997	6.31698	0.0435723
b1528	0.0100938	2.38256	1
b1529	1.02359	3.40899	8.38309e-06
b1530	0.510779	2.12024	0.0398705
b1531	0.892687	3.4166	0.000216615
b1532	0.818592	1.64612	0.00417954
b1533	0.408291	3.98344	0.0794589
b1534	0.558119	3.34366	0.0198707
b4599	-0.0571738	11.8565	0.852381
b1536	1.50363	8.93937	1.01251e-07
b1537	2.89619	7.77758	1.09844e-24
b1538	0.506896	6.36995	0.0244444
b1539	-0.292918	6.0797	0.174543
b1540	-1.17981	5.22293	2.06102e-07
b1541	1.2745	4.83368	0.000296829
b1542	0.396362	4.41068	0.072886
b1543	0.002362	7.07424	0.992597
b1544	-1.17071	7.03939	1.84689e-05
b1545	-0.524389	4.05689	0.0376742
b1547	-0.243044	0.692842	0.528358
b1548	-0.550564	-0.0511981	0.164204
b4533	0.641739	3.1878	0.0151745
b1549	0.0216944	5.94191	0.940255
b1550	0.430788	11.4091	0.221391
b1551	-1.10333	8.85329	0.000778524
b1552	-1.03905	12.4919	0.000748501
b1553	-0.256086	5.51961	0.365858
b1555	0.85378	2.7632	0.000667682
b1556	0.928149	2.58361	4.77389e-05
b1557	-1.2879	12.0123	0.000137825
b1558	0.0999012	5.18544	0.735207
b1559	0.418097	3.20589	0.0921877
b1560	-0.464037	0.163771	0.19224
b1561	-0.443073	3.05151	0.0652776
b1562	0.226421	5.37593	0.342191
b1563	-0.441114	5.40152	0.082653
b1564	-0.537854	5.12874	0.0142093
b1565	-0.224849	2.87384	0.343606
b1566	0.873676	3.96956	0.000118256
b1570	-0.334041	6.43345	0.20555
b1571	-0.0387294	0.641134	1
b1572	-0.196114	1.15786	0.639818
b1573	-0.354481	1.40632	0.224269
b1575	0.633067	2.66769	0.00811666
b1576	0.241204	2.73204	0.288435
b1577	-0.587974	1.82362	0.0254247
b1579	0.282677	4.03764	0.201334
b1580	-0.863088	6.6268	0.00176849
b1581	-0.124806	2.23728	0.655671
b1582	0.275821	1.92954	0.344375
b1583	0.26431	4.53103	0.257672
b1584	0.356569	5.16369	0.110419
b1585	0.911067	5.47103	0.000365176
b1586	1.00275	2.90707	0.000390879
b1587	-1.54465	6.13937	9.01374e-06
b1588	-2.69304	5.86238	1.24441e-11
b1589	-3.2262	3.08185	2.31416e-11
b1590	-1.43371	4.76679	2.49096e-06
b1591	-0.950601	3.80358	0.0016161
b1592	-0.348351	3.63369	0.169949
b1593	0.040812	6.89999	0.869648
b1595	0.523475	1.82856	0.0886514
b1596	-1.15132	3.20737	1.04736e-06
b1597	-2.09334	4.1262	1.30033e-14
b4601	-0.56589	0.0760236	0.179439
b1598	0.325111	6.79645	0.204044
b1599	-1.28706	5.72486	2.68677e-07
b1600	-0.979415	7.34271	0.000809958
b1601	-0.961692	6.5292	0.000156016
b1602	-0.239435	6.83438	0.340705
b1603	0.131473	7.31957	0.602253
b1604	-0.348923	6.06073	0.143801
b1605	0.824366	2.96503	0.00160746
b1606	0.457949	3.408	0.0524431
b1607	-0.339744	2.81542	0.199739
b1608	0.819681	5.75587	0.0228244
b1609	0.0172503	5.62593	0.955469
b1610	0.179076	3.79382	0.411376
b1611	-0.127889	6.18277	0.710476
b1612	-1.32171	7.03943	5.8538e-05
b1613	-0.23602	5.84969	0.275198
b1614	2.24613	8.22085	1.73886e-17
b1615	-0.0775641	5.77633	0.762571
b1616	-0.606762	1.77698	0.0221454
b1617	-1.52062	2.43785	1.6237e-08
b1618	0.672422	5.09336	0.00158591
b1619	2.88669	8.06521	1.63003e-21
b1620	-0.217902	3.78791	0.350291
b1621	-0.650781	3.91747	0.00242236
b1622	-0.899888	4.22517	3.59679e-05
b1623	-0.950955	5.77636	2.30443e-05
b1624	-1.02555	5.46984	2.35322e-06
b4409	-0.478285	6.21016	0.0477728
b1625	-0.0150287	6.7787	0.956021
b1626	-0.13772	6.89669	0.625064
b1627	-0.179029	4.43954	0.537896
b1628	-0.327575	4.31583	0.35285
b1629	-0.139602	5.21508	0.642835
b1630	0.0585805	3.70723	0.808415
b1631	-0.148459	3.16003	0.653199
b1632	-0.258471	3.25624	0.431454
b1633	-0.312663	3.61488	0.449613
b1634	0.670531	4.82668	0.0151409
b1636	-0.385022	4.25018	0.106334
b1637	-0.416655	6.97694	0.152447
b1638	-0.923948	4.29252	1.66368e-05
b1639	0.359532	3.52389	0.0896284
b1640	-0.543642	4.77746	0.0111154
b1641	2.44353	8.23528	8.58894e-15
b1642	0.688422	8.19577	0.0228998
b1643	2.29664	3.83481	3.38965e-19
b1644	0.0772523	2.01095	0.75447
b1645	0.65569	3.66475	0.00463557
b1646	1.23741	4.76893	7.74143e-07
b1647	0.246238	5.19746	0.278104
b1648	1.29672	3.20673	2.13e-05
b1649	0.335593	1.95593	0.213778
b1650	0.384913	3.52844	0.0839995
b1651	1.27444	4.98145	1.27576e-08
b1652	0.0924858	2.82983	0.750138
b1653	-0.80737	4.43306	0.00142945
b1654	0.90996	6.76266	0.00149104
b1656	-0.963475	9.98773	0.0013618
b1657	-0.629838	3.19301	0.010506
b4602	-0.463882	5.74645	0.053232
b1658	0.207229	4.92059	0.46911
b1659	-0.368116	3.35023	0.117681
b1660	-2.20266	4.83415	1.35633e-05
b1661	0.751525	7.45843	0.00291682
b1662	0.943261	7.15072	0.00221529
b1663	-0.889134	5.54327	8.56139e-05
b1664	1.02523	6.67582	2.79857e-05
b1667	-0.0683858	8.10171	0.829894
b1668	1.2062	5.87982	7.10213e-07
b1669	-4.21228	5.81019	1.58465e-42
b1670	-4.71251	6.39091	4.0153e-38
b1671	-4.86194	7.20153	2.98174e-36
b1672	-4.78753	7.42722	2.60806e-39
b1673	-3.95726	9.57919	3.06071e-32
b1674	-2.63854	9.18537	4.99061e-17
b1675	1.22652	6.57509	1.42542e-06
b1676	0.616114	7.74173	0.0194729
b1677	0.33005	15.2529	0.281117
b1678	2.82991	7.19476	1.60534e-19
b1679	3.06444	3.3793	9.24346e-26
b1680	3.28959	5.43595	1.60564e-29
b1681	4.92358	6.07246	1.48402e-38
b1682	5.11464	5.43727	2.4212e-45
b1683	5.57628	7.03357	2.67522e-44
b1684	6.45833	5.39543	5.87919e-72
b1685	-1.31441	3.28806	1.4379e-07
b1687	-0.688117	5.61181	0.00401232
b1688	0.40324	4.58662	0.060815
b4431	-0.416234	0.375473	0.229403
b1689	-0.921154	4.6297	0.000418185
b1690	0.579033	5.20418	0.00894507
b1691	-0.535972	5.19648	0.108622
b1692	-0.430003	6.14402	0.0571879
b1693	-0.48677	5.69537	0.0414615
b1694	-0.334237	6.08452	0.4842
b1695	-0.28483	6.04406	0.226902
b1696	-0.122331	4.8811	0.579146
b1697	0.152493	0.575952	0.755366
b1698	0.612901	1.00406	0.053067
b1699	0.453605	0.935123	0.187956
b1701	-1.05319	3.40817	6.50731e-06
b1702	-1.93774	9.69674	1.04736e-11
b1703	-0.531923	5.74111	0.0173711
b1704	0.0279329	4.2362	0.898309
b1705	1.31691	1.73596	1.81292e-05
b1706	0.850096	4.51899	6.39458e-05
b1707	0.670601	7.81466	0.0186683
b1708	-0.124059	6.10566	0.591713
b1709	0.0583869	3.71967	0.791676
b1710	0.203814	3.80774	0.346768
b1711	-0.638303	3.84769	0.00495175
b1712	0.280913	9.09444	0.361848
b1713	0.0441847	8.61958	0.884387
b1714	-0.185984	6.32451	0.475302
b1715	-0.463237	0.781128	0.160567
b1716	1.06751	8.58865	0.00095867
b1717	0.997839	8.00046	0.00298911
b1718	0.527462	9.89985	0.0733551
b1719	-1.30222	10.3336	1.43383e-05
b4535	0.246178	3.96976	0.288733
b1722	0.260693	3.98516	0.300644
b1723	0.572818	5.38207	0.0197463
b1724	2.6084	5.24949	1.01552e-24
b1725	-1.79983	8.19616	8.80323e-09
b1726	0.570982	5.79257	0.0310942
b1727	-0.232021	3.60492	0.365304
b1728	-0.343686	1.9015	0.205382
b1729	0.419273	6.50429	0.138997
b1730	0.0400877	9.38576	0.893086
b1731	0.66605	3.40094	0.00861447
b1732	3.77164	6.43918	2.90905e-39
b1733	-0.633752	4.89221	0.00429686
b1734	-0.427189	5.87992	0.0560737
b1735	-0.015802	6.09924	0.958727
b1736	0.0249867	3.92176	0.951985
b1737	-0.517895	6.58373	0.0976208
b1738	0.886789	5.70748	0.00503067
b1739	4.57943	9.80286	1.4495e-34
b1740	0.180179	5.46948	0.402514
b1741	-1.44018	3.74586	2.86932e-10
b1742	-0.385407	1.6996	0.19345
b1743	-0.388047	9.32216	0.179525
b1744	0.103771	3.33061	0.831547
b1745	0.448953	3.48673	0.367847
b1746	0.0285542	3.83004	1
b1747	1.95218	3.13024	0.000258722
b1748	1.56663	3.44073	9.26277e-05
b1749	0.311117	3.77246	0.228404
b1750	-0.845179	4.24187	0.00134208
b1751	-1.04638	4.96763	0.00169642
b1752	-1.03463	4.06339	0.00030053
b1753	-0.987711	3.50717	0.000398996
b1754	-1.01493	4.12676	7.52203e-06
b1755	-0.584681	3.03635	0.0126528
b1756	-0.0105866	2.38917	0.983419
b1757	-0.590529	5.51943	0.110944
b1758	-0.253393	2.58602	0.357558
b1759	0.325039	1.99772	0.199405
b1760	0.158329	1.9831	0.567487
b1761	-0.160045	5.99354	0.539372
b1762	-0.0986534	6.73416	0.729395
b1763	-0.709991	6.01724	0.0027487
b1764	-0.730234	6.71296	0.00556671
b1765	-0.718664	5.26663	0.00557254
b1766	-0.281329	5.1758	0.24043
b1767	0.404645	3.82988	0.123362
b1768	-0.42941	4.45572	0.0458301
b1769	-0.122722	6.71222	0.610298
b1770	-0.0913246	6.83511	0.751408
b1771	-0.200851	5.58116	0.385921
b1772	-0.314897	5.47459	0.160837
b1773	0.0327968	5.52555	0.885006
b1774	-0.33832	4.60851	0.125841
b1775	-0.261804	2.71532	0.329964
b1776	0.299919	0.404611	0.581975
b1777	-0.0908465	5.74308	0.739118
b1778	-0.230756	6.4372	0.481733
b1779	0.413764	10.1992	0.137144
b1780	0.30882	4.75373	0.226679
b1781	-1.21632	5.22926	1.23369e-07
b1782	1.14512	5.41806	0.000648335
b1783	4.92382	9.1164	4.18759e-43
b1784	-0.218555	8.18255	0.42368
b1785	-0.254391	10.4504	0.354241
b1786	0.567971	7.74324	0.0410062
b1787	0.0898466	5.43701	0.692151
b1788	-0.824348	0.897038	0.00471334
b1789	-0.707148	1.84523	0.00683765
b1790	-1.01567	3.07946	5.5955e-05
b1791	-0.212211	2.01983	0.513536
b1792	-0.515527	4.9107	0.0491879
b1793	-0.591229	3.89124	0.0340581
b1794	-0.363499	5.44829	0.112887
b4676	0.487065	3.37438	0.0630812
b4675	1.75682	2.08527	7.58237e-08
b1795	5.11414	9.76738	2.60324e-46
b1796	2.2955	1.61465	1.47291e-16
b1797	2.63299	1.85971	1.26467e-21
b1798	-0.189613	5.84689	0.489145
b1799	-0.873501	5.20518	0.000973203
b1800	-4.02174	5.90831	4.02186e-25
b1801	-0.449159	1.52035	0.128882
b1802	-0.296323	1.03987	0.438044
b1803	0.177873	2.35049	0.546369
b1804	-0.458809	4.00589	0.0467277
b1805	-0.433416	4.19332	0.0887448
b1806	-0.245166	3.77077	0.345501
b1808	-0.638216	4.31581	0.0100218
b1809	0.728108	5.36841	0.0353992
b1810	1.39443	9.00373	5.24753e-06
b1811	0.0973617	4.98428	0.67784
b1812	0.388487	3.64151	0.119137
b1813	0.244301	2.88583	0.319799
b1814	-0.0825831	6.81856	0.759943
b1815	0.41747	2.8503	0.0772308
b1816	-1.85171	5.47591	2.65534e-14
b1817	1.46008	8.20161	2.80527e-05
b1818	0.882303	7.06678	0.00480376
b1819	0.731025	7.18989	0.0288729
b1820	1.19911	2.84683	2.56541e-07
b1823	0.552769	12.9517	0.11
b1824	0.751446	12.1552	0.0345394
b1825	0.484474	9.23537	0.147871
b1826	0.534462	8.21133	0.0973392
b4536	0.698895	3.67509	0.0151493
b1827	-0.447441	6.01351	0.0419855
b1828	-0.553182	1.89191	0.18371
b1829	-0.835135	8.23521	0.00230403
b1830	0.0988533	7.67359	0.720596
b1831	0.212694	6.57551	0.440653
b1833	0.586812	5.12234	0.00719084
b1834	0.879261	4.87999	5.79018e-05
b1835	-0.238295	3.31865	0.333782
b1836	5.47487	7.04312	9.76086e-64
b1837	1.52789	2.98641	1.29348e-07
b1838	3.81161	4.13102	9.8827e-51
b4432	-5.2204	10.0971	3.54836e-38
b4433	-4.98711	9.23644	3.32932e-36
b1839	-0.0284672	5.35638	0.912173
b1840	-0.41772	5.12582	0.0450564
b1841	-0.688012	4.63245	0.00167544
b1842	0.618376	2.69922	0.053864
b1843	-0.800436	4.42999	0.00131463
b1844	-0.605237	3.76555	0.00609977
b1845	0.614315	5.14451	0.00492019
b1846	-1.22542	6.51192	9.85332e-07
b1847	2.64559	6.03005	7.03006e-22
b1848	-0.690844	5.9555	0.00740373
b1849	-0.0729976	0.857271	0.871742
b1850	0.0583728	4.82793	0.796098
b1851	0.0211503	4.18578	0.94777
b1852	0.73754	6.4035	0.00131119
b1853	-0.0609859	5.82058	0.805865
b1854	-0.688174	8.235	0.00760948
b1855	0.381429	4.74455	0.0666931
b1857	-0.0991431	4.45496	0.673858
b1858	-0.623105	4.12885	0.00804122
b1859	-0.293347	2.82312	0.220482
b1860	-0.599025	5.68329	0.00751067
b1861	-0.046262	6.28589	0.833285
b4677	0.419466	1.50033	0.155775
b1862	0.183758	6.46578	0.456211
b1863	0.0206999	4.91549	0.937745
b1864	-0.00187239	6.20065	0.996869
b1865	-0.469846	5.03967	0.0516898
b1866	-0.656726	7.07929	0.0137373
b1867	-0.0845944	3.49992	0.716597
b1868	-0.182257	3.06877	0.485579
b1869	0.893697	4.32664	0.00118776
b1870	0.767284	4.11347	0.00200476
b1871	0.353005	4.35005	0.139567
b1872	-1.12843	7.80098	0.000123548
b1873	-0.115095	7.77719	0.659902
b1874	1.00696	5.93887	0.00576136
b1875	-0.300522	3.23421	0.247571
b1876	0.0191062	6.03961	0.940556
b1877	-0.0675362	6.43363	0.82311
b1878	-0.317035	0.436863	0.372841
b1879	-0.902085	2.04962	0.00559101
b1881	0.271481	0.578107	0.49958
b1882	-0.43496	0.624889	0.225325
b1886	-0.0317361	1.04281	0.912768
b1887	-0.207101	0.772974	0.550291
b1888	0.175002	0.396912	0.670779
b1891	-0.994361	2.93029	0.00772014
b1892	-0.271684	3.65776	0.395834
b1895	-0.615916	6.29998	0.0500669
b1896	2.3553	6.20806	6.23572e-22
b1897	5.7274	6.40377	8.88253e-84
b4460	-1.21121	3.803	2.44146e-06
b1900	-1.25591	4.49968	8.75947e-07
b1901	-1.72997	5.03206	2.21957e-12
b1902	-1.36342	7.41216	1.62163e-06
b4434	-1.23213	3.70001	0.0136811
b1904	0.174794	2.3092	0.520049
b1905	0.763922	8.0081	0.0143529
b1906	0.689384	6.30467	0.0208821
b1907	-0.67466	2.6071	0.00934094
b1908	-1.36541	6.66175	1.83683e-08
b1912	-0.971677	5.13654	2.06597e-05
b1913	-0.505714	7.20463	0.0472025
b1914	-0.512297	7.55999	0.0416328
b1915	1.24816	2.79961	0.00128206
b1916	0.864555	3.29582	0.000256681
b1917	0.653693	3.83082	0.00501702
b1918	0.258764	3.00168	0.308123
b1919	0.300567	4.33758	0.227718
b1920	0.808513	5.57576	0.0014352
b1921	0.826947	1.78763	0.00501955
b1922	0.654539	0.48896	0.259485
b1923	0.198217	6.08591	0.458436
b1924	0.232727	0.991765	0.548852
b1927	2.61067	5.79597	1.30515e-28
b1928	0.185802	4.38918	0.407542
b1929	0.713424	3.78423	0.0208003
b1930	0.507247	1.77632	0.0983017
b1931	1.11911	2.34312	4.20204e-05
b1932	0.280386	6.78909	0.285677
b1935	-0.505429	10.3724	0.0805356
b1937	-0.404549	5.01392	0.0938598
b1938	-0.282836	1.82597	0.343108
b1939	-0.413419	1.32459	0.172405
b1940	0.104941	0.329507	0.822726
b1941	0.027907	0.286028	1
b1943	-0.410859	0.467673	0.319101
b1944	-0.926178	0.169176	0.0456595
b1945	-0.618441	0.81526	0.191702
b1948	-0.72586	1.03148	0.0286268
b1949	-1.59529	2.31242	1.03521e-07
b1950	-1.69399	6.82058	5.08953e-08
b1951	0.640395	9.60273	0.0414598
b1952	1.40375	6.00398	6.95028e-08
b1953	5.07939	7.31715	4.9509e-62
b1954	3.53613	3.1522	6.72602e-29
b1955	3.20734	5.42137	2.55019e-29
b1956	0.841971	4.84213	0.000170836
b1957	2.79083	4.65083	3.70204e-30
b1958	0.195158	4.67619	0.359585
b1959	-1.00409	2.51002	0.000971763
b1960	-0.575604	1.91097	0.0563173
b1961	-0.194683	4.30503	0.495294
b1962	0.622293	4.71051	0.00827992
b1963	1.03853	4.29448	6.08823e-06
b4603	1.05494	3.76479	0.000878189
b1967	2.24529	8.72778	9.40066e-15
b1968	-0.227483	9.04802	0.439559
b1969	-0.195954	7.49568	0.560582
b1970	0.929257	6.30067	0.000137895
b1971	0.857354	5.38066	9.36311e-05
b1972	0.962646	4.09235	5.68472e-06
b1973	0.466448	6.58733	0.095169
b1974	1.33177	5.32791	6.50122e-09
b1976	-1.70789	7.27219	2.87926e-09
b1978	-0.380256	4.99757	0.0722154
b1981	0.136399	5.12391	0.578589
b1982	-0.728107	5.85333	0.00181958
b1983	0.733281	13.2242	0.0169828
b1985	-0.320308	3.81779	0.158337
b1987	0.139963	3.11761	0.580641
b1988	0.825236	1.96921	0.00236902
b1990	1.38143	6.73863	1.0398e-07
b1991	-0.814288	4.40428	0.000280434
b1992	-0.717671	3.53667	0.00184553
b1993	-0.622187	3.69055	0.00536624
b1994	-0.8769	0.308987	0.0198791
b1995	1.25651	1.6233	4.23769e-06
b1998	0.564695	3.05808	0.0599326
b1999	-0.0244815	1.9127	0.912929
b4435	-1.99342	3.20531	2.90662e-14
b2000	-1.93967	7.57215	9.81833e-08
b2001	-0.966955	3.28308	0.0002357
b2002	-0.80893	0.585192	0.0345465
b2003	-0.549043	0.11331	0.138312
b2005	2.12024	3.65458	1.82042e-15
b2006	0.0646094	1.6659	0.86596
b4538	0.313915	2.24354	0.189088
b2007	1.00382	7.38302	0.00071642
b2008	-0.00650545	4.6615	0.977991
b2009	0.0123671	6.66744	0.96785
b2010	-0.3388	2.97686	0.163839
b2011	-1.14981	5.13977	2.97471e-07
b2012	-0.0618379	3.95387	0.850191
b2013	-0.314647	3.63354	0.371359
b2014	1.25313	4.16143	4.25705e-05
b4678	0.610031	1.31333	0.0494256
b2015	0.175711	4.27827	0.505059
b2016	-0.29913	5.23529	0.167842
b4539	-0.847725	3.5743	0.000104702
b2017	-0.626837	3.83822	0.00542068
b2018	-0.31511	4.22792	0.229575
b2019	-0.39139	4.62452	0.0891972
b2020	-0.329911	4.38421	0.20736
b2021	-0.404837	4.08951	0.170254
b2022	-0.368793	4.58288	0.138714
b2023	-0.252312	3.37229	0.282026
b2024	-0.187144	3.70704	0.44661
b2025	-0.173212	3.68584	0.527757
b2026	-0.143209	4.14292	0.570163
b2028	1.6643	8.08317	2.41667e-08
b2029	0.32917	10.184	0.26242
b2030	-0.0706198	4.54532	0.802814
b2032	-0.26832	11.3396	0.437491
b2033	0.10467	10.4463	0.756161
b2034	0.0927163	10.8006	0.784782
b2036	0.586949	12.1388	0.0976267
b2037	0.198465	10.4343	0.56031
b2038	-0.390232	8.9078	0.252072
b2039	0.158803	8.40439	0.652207
b2040	-0.0318052	7.05177	0.921124
b2041	0.0121307	8.3686	0.969235
b2042	-0.234183	7.93463	0.379161
b2043	-0.478611	6.02989	0.0317094
b2044	-0.620155	5.18236	0.0273388
b2045	-0.525307	5.73658	0.0347566
b2046	-0.47871	5.39716	0.069317
b2047	-0.349768	5.80464	0.295496
b2048	-0.163798	6.27691	0.523248
b2049	-0.686852	6.7001	0.0423619
b2050	-0.277209	6.4133	0.30887
b2051	-0.115476	5.54147	0.677726
b2052	-0.176562	7.18183	0.560932
b2053	-0.206179	7.75007	0.463905
b2054	-0.566422	5.32425	0.0162442
b2055	-0.47699	6.46887	0.0969548
b2056	-0.198268	7.60964	0.446173
b2057	-0.422703	5.45485	0.0624661
b2058	-0.413723	4.04584	0.0780654
b2059	-0.386133	5.67421	0.126119
b2060	-0.338035	6.03667	0.152073
b2061	-0.396363	3.5603	0.0934706
b2062	-0.205449	5.45973	0.386979
b2063	-0.40528	6.35885	0.081938
b2064	-0.846354	6.81289	0.000823027
b2065	-0.878616	6.30138	0.000167558
b2066	0.125402	3.73512	0.646125
b2067	-0.393282	4.79237	0.0680825
b2068	-0.657197	2.73576	0.0147505
b2069	-0.227816	3.06625	0.348838
b2070	-0.0502042	6.50373	0.827566
b2071	0.673934	7.0381	0.0197032
b2072	-0.179199	2.56877	0.537091
b2073	-1.16911	1.97232	0.00323282
b4436	-1.65289	4.34494	1.10638e-08
b4437	-1.26324	4.1548	4.75674e-06
b2074	0.712004	2.00667	0.0273251
b2075	0.987618	3.09532	1.57585e-05
b2076	0.80273	2.81441	0.00567795
b2077	0.554649	1.71078	0.117263
b2078	0.185949	2.13402	0.429958
b2079	-0.588323	3.3244	0.00927752
b2080	3.56646	5.96459	2.08213e-34
b2081	-0.0161169	4.25645	0.971852
b4438	-0.0657087	1.76978	0.890992
b2082	0.541076	6.60018	0.0818938
b2085	-0.68196	10.1934	0.0193269
b2086	1.81213	5.85269	1.63223e-14
b2087	0.806834	2.4503	0.00719987
b2089	-1.86547	0.384671	8.74319e-06
b2090	-1.60817	6.6275	7.15666e-07
b2091	-1.81355	10.1427	1.67194e-08
b2092	-2.23259	12.3167	1.6707e-13
b2093	-2.20319	11.0234	5.2935e-14
b2094	-2.06821	10.8939	6.9661e-12
b2095	-2.19635	12.3882	2.88585e-12
b2096	-1.94625	11.8894	8.60179e-10
b2097	3.03395	6.77299	8.47338e-30
b2098	0.246359	1.52356	0.395644
b2099	0.368804	1.55423	0.179807
b2100	-0.0969314	1.92937	0.763425
b2101	-1.03638	3.17393	2.41388e-06
b2102	-1.16445	2.85138	1.32993e-06
b2103	0.0673175	1.5525	0.905348
b2104	0.322852	0.779572	0.333599
b2105	-0.544544	2.86738	0.0690766
b2106	-0.521066	2.4322	0.0381522
b2107	-0.401323	4.03128	0.0662049
b2108	-0.736577	9.88578	0.0179906
b2109	-0.980413	9.82933	0.00793069
b2110	-0.960142	9.70616	0.0156628
b2111	-0.839199	14.1625	0.0088271
b2112	0.938223	6.40491	0.000622728
b2113	-0.80649	6.62539	0.000941341
b2114	-0.904286	5.81254	0.00104833
b2118	0.288569	3.14189	0.267314
b4541	0.656829	2.21058	0.0156796
b2119	0.290925	3.87263	0.308129
b2120	0.391443	4.44694	0.0887839
b2121	0.202585	2.84598	0.632686
b2122	-0.347865	3.53157	0.475214
b2123	-0.0134363	3.38102	0.986962
b2124	-0.346008	5.08469	0.200213
b2125	-1.98735	4.55837	3.02971e-17
b2126	-1.90821	5.58121	7.22663e-18
b2127	3.74957	4.45383	2.09859e-42
b4542	0.0497299	1.39583	0.908212
b2128	1.95372	1.93156	8.96334e-11
b2129	2.92975	2.51059	2.24929e-19
b2130	4.14432	2.72328	5.06144e-34
b2131	4.42165	4.36828	8.66445e-55
b2132	-0.365963	5.3504	0.129937
b2133	0.772337	5.95564	0.000811459
b2134	-0.229313	3.52938	0.420393
b2135	2.44725	3.64069	6.31931e-13
b2136	1.37695	3.50916	1.32034e-08
b2137	4.174	4.11125	2.80995e-37
b2138	-0.697769	0.281389	0.0996953
b4679	3.10691	3.89666	7.3294e-27
b2140	0.211785	2.35371	0.439375
b2141	-0.994663	2.98292	0.0050723
b2142	0.620376	4.01088	0.0352972
b2143	0.914886	5.5065	0.000172511
b2144	-0.273068	4.2985	0.219749
b2145	0.379292	4.10333	0.0927953
b2146	-1.92774	10.4749	1.53562e-07
b2147	-1.82841	10.1619	1.97506e-07
b2148	-0.940541	5.45121	0.00261183
b2149	-0.197532	5.32249	0.470487
b2150	-1.46436	6.95375	0.00276522
b2151	-1.33819	4.13229	7.58796e-08
b2152	-0.487245	2.70554	0.0979285
b2153	-0.23514	4.87076	0.287498
b2154	-1.65228	4.89948	1.7323e-10
b2155	-0.297247	2.25007	0.246397
b2156	1.35005	4.68007	1.2448e-09
b2157	-0.641762	5.18533	0.00588712
b2158	-0.308849	2.83842	0.240374
b2159	0.248632	3.98657	0.241988
b2160	0.0939481	3.55548	0.672136
b2161	-0.864783	2.51718	0.00119032
b2162	-0.399927	3.76654	0.0624685
b2163	-0.0705784	4.57887	0.740936
b2167	0.397896	5.7054	0.0765978
b2168	0.106836	4.30152	0.695343
b2169	-0.4065	4.24729	0.0883382
b2170	-0.670762	2.46064	0.0252035
b4502	-0.248534	1.84321	0.543758
b2171	0.155401	3.68711	0.470905
b2172	-2.6739	5.73518	4.08687e-09
b2173	1.92406	2.7408	6.9186e-09
b2174	1.41196	2.95026	3.05963e-08
b2176	-0.378367	4.30106	0.167875
b2177	-0.147192	5.04198	0.52322
b2178	-0.310077	3.22188	0.210647
b2179	-0.119412	2.89901	0.618816
b2180	-0.526484	5.51502	0.0360152
b2181	-2.25285	5.33516	4.64641e-09
b2182	0.144414	4.4862	0.540709
b2183	-0.00636584	4.78943	0.987649
[truncated: 2,053 more rows]

## Sheet: hs-rmut
EdgeR output for testing differential expression between hns-stpA and rpoSmut mutants. Negative fold-change indicates down-regulation in hns-stpA relative to rpoSmut, and positive fold-change indicates the reverse
Gene	logFC	logCPM	PValue
b0001	0.315231	5.60539	0.267734
b0002	-0.568748	7.50097	0.0617861
b0003	-0.936537	6.38234	0.0047301
b0004	-0.856888	6.70476	0.00911812
b0005	0.24597	1.87502	0.370775
b0006	0.135164	4.08121	0.543351
b0007	0.0573652	4.60336	0.787713
b0008	-1.03843	8.40946	0.000175533
b0009	-0.31214	4.66798	0.159085
b0011	-0.547061	2.16658	0.0288351
b0013	-0.54843	0.891997	0.0923624
b0014	0.994385	9.63626	0.00068456
b0015	0.612856	6.48987	0.012796
b0018	-1.41434	4.48279	2.13593e-06
b4413	-1.67924	2.1923	1.12689e-07
b0019	0.637718	7.03817	0.010101
b0020	1.29565	5.91463	7.54515e-09
b0023	0.893065	9.69402	0.0260963
b0024	0.429694	1.9847	0.142572
b0025	-0.470454	5.82502	0.0447191
b0026	-0.362997	7.5123	0.162133
b0027	-0.376179	4.46457	0.0876641
b0028	-0.163155	4.01147	0.46883
b0029	-0.175534	4.82936	0.420156
b0030	-1.85325	4.83719	1.17674e-13
b0031	0.102077	5.17746	0.635055
b0032	-0.0148035	0.838028	0.972955
b0033	0.651647	3.27939	0.0102918
b0034	-0.705979	8.26439	0.0248325
b0035	-1.31119	4.66351	9.71718e-09
b0036	-3.07442	4.83277	2.30596e-24
b0037	-2.08208	6.6611	6.04556e-14
b0038	-2.86569	6.04912	4.57081e-18
b0039	-2.4789	6.80056	1.36974e-16
b0040	-3.0234	5.91801	1.57873e-22
b0041	-0.747326	7.62708	0.00535661
b0042	-0.728667	7.71815	0.00812234
b0043	-0.796801	7.83482	0.0117724
b0044	-1.12107	5.55567	0.000219993
b0045	-1.02112	6.42775	0.00183857
b0046	0.0625703	2.26863	0.859519
b0047	0.957488	2.82294	0.000478739
b0048	0.743394	4.44562	0.00941651
b0049	0.352365	3.9216	0.127304
b0050	0.166339	4.78293	0.440999
b0051	-0.0497202	5.24721	0.816461
b0052	-0.0493812	5.03644	0.815852
b0053	0.501802	7.56236	0.043285
b0054	0.026935	7.90931	0.92229
b0055	-0.851893	4.98446	6.71484e-05
b0056	0.0308199	5.76402	0.890023
b0057	0.551051	3.1103	0.0398657
b0058	1.1613	3.6922	1.88975e-07
b0059	1.30967	4.48075	4.9547e-06
b0060	0.659946	4.54436	0.00728844
b0061	-0.53583	0.902638	0.166557
b0062	-0.63894	3.08141	0.0236184
b0063	-0.190975	1.94603	0.670038
b0064	-0.818046	4.75993	0.000384452
b0065	-0.500151	3.57948	0.0459044
b0066	0.0782963	0.976719	0.822441
b0067	0.979461	1.15799	0.00972682
b0068	0.739549	1.71085	0.011366
b0069	-0.489367	3.17025	0.0855156
b4577	-0.593901	7.87255	0.0355673
b0070	-0.842132	4.22542	0.000187082
b0071	0.521152	4.53478	0.0494836
b0072	1.33716	4.64787	3.55361e-05
b0073	1.15663	4.05014	0.000159677
b0074	0.787298	4.36461	0.00125087
b0075	0.255679	3.65	0.385941
b0076	-0.433985	9.67082	0.133698
b0077	-0.42703	4.10938	0.0431939
b0078	-0.730258	2.7161	0.00448432
b0081	-0.222737	6.24971	0.318875
b0082	-0.553195	6.314	0.0183416
b0083	-0.231035	4.91361	0.3121
b0084	-0.189839	9.85996	0.544439
b0085	-0.187013	6.55912	0.431752
b0086	-0.25904	6.04507	0.255288
b0087	-0.525439	5.54881	0.0126433
b0088	-0.553665	6.61217	0.0176286
b0089	-0.657007	6.51289	0.00546745
b0090	-0.634087	5.99982	0.00377394
b0091	-0.704746	6.54401	0.003754
b0092	-0.583158	6.57096	0.0212957
b0093	-0.447925	6.73105	0.0815293
b0094	-0.447105	7.65953	0.0905621
b0095	-0.794678	8.30076	0.00334748
b0096	-1.39147	8.76777	1.17448e-07
b0097	-0.763264	5.23844	0.000691343
b0098	-0.338961	7.84626	0.189848
b0099	-0.611397	2.03949	0.0146524
b0100	-0.264435	2.44656	0.272153
b0101	-0.248988	3.17924	0.323699
b0103	-0.239526	5.13123	0.289591
b0104	0.472259	4.07703	0.0667817
b0105	0.185711	0.144494	0.657425
b0106	-0.166066	1.76737	0.537384
b0107	-0.463285	2.96098	0.0798679
b0109	-0.880424	4.82049	4.19864e-05
b0110	-0.942516	4.3316	7.45608e-05
b0111	-0.624063	4.23151	0.00303197
b0112	-0.169691	4.08883	0.472505
b0113	0.793656	4.15415	0.00203729
b0114	0.865185	8.56523	0.00604072
b0115	0.918221	8.45539	0.00330918
b0116	-0.298836	8.94369	0.324836
b0117	-0.73871	2.86969	0.00292526
b0118	-2.07372	9.21975	1.56414e-09
b0119	-0.26308	6.01899	0.339806
b0120	-0.473072	5.31804	0.0657678
b0121	-0.324367	5.14418	0.216654
b0122	0.0442864	4.19191	0.87138
b0123	1.08067	4.03588	1.20527e-05
b0124	2.64089	4.51624	1.05772e-21
b0125	-0.29338	4.53483	0.170021
b0126	0.374626	6.00106	0.183124
b0127	-0.232928	4.29595	0.299929
b0128	-0.315025	3.97294	0.136028
b0129	-1.8083	3.73047	7.47756e-15
b0130	-0.215165	4.23405	0.30782
b0131	-0.295073	5.07283	0.29933
b0132	-1.01391	6.14042	1.42493e-05
b0133	-0.548438	5.883	0.0135052
b0134	-0.229622	5.25665	0.329396
b0135	0.4902	8.65792	0.12929
b0136	0.336055	7.25842	0.303257
b0137	0.282286	6.4743	0.374485
b0138	0.328839	7.76924	0.253827
b0139	0.277714	8.36953	0.359009
b0141	0.275646	9.41803	0.443631
b0142	0.466799	3.25665	0.0963439
b0143	0.432635	5.01336	0.226131
b0145	0.256506	8.28482	0.337591
b0146	-0.417231	8.73182	0.273344
b0147	0.156232	2.20185	0.554028
b0148	-0.430068	4.38354	0.05185
b0149	-0.212535	5.3073	0.313985
b0150	-0.290482	4.27426	0.203821
b0151	-0.677816	1.62457	0.0604537
b0152	-0.27569	1.66036	0.30839
b0153	0.464136	2.34204	0.112165
b0154	0.0428681	5.84801	0.848127
b0155	1.06474	6.42039	5.34059e-06
b0156	0.312482	6.38667	0.362683
b0157	-0.354469	2.43957	0.142393
b0158	-0.909585	3.43358	6.03947e-05
b0159	-0.676755	5.76487	0.00180108
b0160	-0.340257	5.25429	0.119826
b0161	-0.498842	6.81334	0.0544319
b0162	-1.54391	4.65553	1.10594e-10
b0163	-0.457266	7.87223	0.140719
b0164	-0.66931	2.40213	0.00789886
b0165	-0.874958	2.21155	0.00115789
b0166	-0.501423	6.64696	0.0499545
b0167	-0.50899	4.74087	0.0284205
b0168	-0.204251	6.58102	0.450357
b4414	0.485735	6.40034	0.135585
b0169	0.457595	8.80055	0.237113
b0170	0.684981	8.68938	0.104614
b0171	-0.548592	5.147	0.0082758
b0172	-0.288691	7.17702	0.239166
b0173	-0.201752	5.89516	0.37559
b0174	-0.755393	6.11181	0.00129984
b0175	-0.633676	5.30064	0.00456878
b0176	-0.366292	6.8578	0.139488
b0177	-0.235303	8.20553	0.359745
b0178	0.196681	7.23778	0.450991
b0179	0.182951	7.08077	0.470358
b0180	-0.259994	6.56448	0.264947
b0181	-0.223514	6.45406	0.349126
b0182	-0.35308	5.2293	0.136
b0183	-0.0122494	3.23577	0.960206
b0184	0.689183	6.61302	0.00513133
b0185	-0.0623242	5.80803	0.833508
b0186	3.30931	6.02059	1.89974e-32
b0187	1.00729	3.47706	1.78163e-05
b0188	0.42192	3.78321	0.0731605
b0189	-0.32706	4.48553	0.127109
b4406	-0.252607	4.73314	0.265433
b0190	-0.165259	4.10173	0.421005
b0192	0.862152	5.10853	5.35364e-05
b0193	-0.495368	2.99197	0.0372616
b0194	-0.101779	6.71349	0.716898
b0195	0.683372	2.74137	0.0341421
b0196	-0.110761	3.36999	0.72722
b0197	0.135956	6.06723	0.604872
b0198	0.252269	3.30686	0.28849
b0199	0.652705	2.96872	0.0224101
b0200	-1.09166	5.79253	1.31289e-06
b0207	-0.371657	3.47034	0.0969002
b0208	-0.531564	4.07928	0.0386295
b0209	-0.446196	6.19596	0.0696703
b0210	-0.639812	6.47523	0.0104289
b0211	-0.385738	7.76761	0.250577
b0212	0.422688	5.69873	0.156179
b0213	-0.456238	4.81365	0.0619979
b0214	-0.866235	4.00533	0.000201568
b0215	0.213759	5.28609	0.323121
b0217	-0.0429338	9.34954	0.878693
b4586	0.10451	10.2434	0.740556
b0218	0.432776	8.43218	0.168957
b0219	0.108533	4.86709	0.644651
b0220	4.08519	5.62297	2.99224e-41
b0221	-2.17258	4.71287	7.90982e-08
b0222	-1.03169	5.09089	3.14469e-06
b0223	-0.571191	4.41894	0.0181013
b0224	-0.780076	5.56699	0.00492062
b0225	-0.384354	6.21746	0.140508
b0226	-0.506896	6.90791	0.0761135
b0227	1.20623	1.76423	0.000131213
b0231	-0.611218	3.98328	0.00887813
b0232	1.04454	3.52836	0.000326323
b0233	0.966524	3.40165	0.000104281
b0234	0.955269	3.46268	1.24683e-05
b0237	-0.58885	7.82364	0.0239328
b0238	-0.271245	2.82324	0.361586
b0239	-0.972059	4.89668	4.7592e-05
b0240	-0.228051	5.98325	0.358819
b0241	0.718246	5.39841	0.00172243
b0242	-0.262459	6.53256	0.276915
b0243	-0.132511	6.52344	0.574679
b0245	-0.269327	0.882982	0.411296
b0248	-0.559524	1.9312	0.032136
b0250	-0.286143	3.74543	0.249945
b0251	0.175648	0.411731	0.718267
b0252	-0.564365	0.675563	0.0820246
b0253	0.556852	3.35915	0.0102792
b0254	0.472626	2.16801	0.0554274
b0255	0.140858	2.00533	0.622132
b0256	-0.0226858	3.2997	0.942143
b0257	-0.146693	2.60286	0.549947
b0258	0.551602	2.08724	0.0584238
b0260	-0.335856	2.13301	0.313241
b0261	-1.24641	4.42561	3.86382e-07
b0262	-0.119062	0.316948	0.827399
b4505	0.279117	3.07501	0.359418
b0266	-0.422735	2.29277	0.185714
b0268	0.382623	2.42784	0.198284
b0269	0.535416	2.5788	0.092024
b0270	-0.574264	1.84466	0.0947199
b0271	0.219054	2.62398	0.478572
b0272	0.771748	2.4524	0.00705232
b0273	0.917008	2.50177	0.0562052
b0276	-1.02182	6.7968	0.000555448
b0277	0.340654	8.50137	0.247367
b0278	-0.117271	10.8308	0.680729
b0279	0.501892	8.27026	0.0602585
b0280	-0.176369	6.37299	0.546491
b0281	0.739232	6.45141	0.00518469
b0282	0.174571	1.60541	0.564697
b0287	0.577364	5.31068	0.0146882
b0288	0.0390621	3.92498	0.853732
b0140	-0.0331515	5.32214	0.890363
b0295	-0.0102656	4.72554	0.971836
b4506	-0.116095	4.08306	0.599056
b0296	0.215133	6.06947	0.341174
b4671	-0.271981	10.1462	0.470806
b0300	0.519852	5.15886	0.0177126
b0301	0.581498	8.59354	0.0333507
b0303	0.208067	8.04954	0.449684
b0304	0.812832	5.61693	0.000149416
b0305	0.913985	3.71382	8.04613e-05
b0306	-2.60118	8.60464	3.59373e-08
b0307	-2.50535	8.97124	1.55235e-07
b0308	-2.38848	7.71796	2.75351e-08
b0309	-0.878827	5.03651	0.00658947
b0310	0.479417	8.50272	0.0845016
b0311	0.317848	2.78756	0.266632
b0312	0.857057	3.29587	0.000635048
b0313	0.114159	2.14864	0.725128
b0314	2.32864	5.12746	4.04988e-20
b0315	0.993735	8.04384	0.0118048
b0316	0.889731	4.10611	4.67945e-05
b0317	0.0109181	2.15171	0.973994
b0318	-0.309024	5.22271	0.181113
b0319	-0.27158	4.78229	0.306949
b0320	-0.00092492	5.90594	0.998345
b0321	-0.061994	5.40741	0.841625
b0322	0.523306	2.93642	0.0515055
b0323	0.282306	2.66604	0.306974
b0324	0.114978	4.10694	0.605521
b0325	1.81972	5.64043	9.44449e-17
b0326	0.204996	7.02547	0.41718
b0327	-0.675993	1.62458	0.0427617
b0328	-1.78064	4.70658	4.44813e-07
b0329	4.40235	10.3177	7.90438e-27
b0330	1.60504	2.6792	1.04639e-06
b0331	-0.0861458	0.372719	0.929767
b0333	0.415216	0.156688	0.491812
b0334	-0.702723	0.276307	0.280673
b0335	-0.161258	1.44926	0.642766
b0336	-1.04017	2.15428	0.000243527
b0337	-0.33895	3.99069	0.100849
b0338	0.220002	1.19873	0.423943
b0341	0.304903	0.583852	0.463265
b0342	0.266058	2.53911	0.252312
b0343	0.170252	5.03992	0.465936
b0344	0.992762	3.34362	0.00019636
b0345	-0.46024	3.12477	0.0444468
b0346	-1.23007	3.52608	0.000410245
b0350	-0.303479	-0.360629	0.525684
b0351	0.137314	0.501203	0.784563
b0352	-0.68095	0.939538	0.0545073
b0353	-0.420708	1.38	0.245153
b0354	-0.283377	5.37244	0.268635
b0355	0.640083	3.35616	0.00542078
b0356	0.617256	4.24122	0.0038601
b0357	0.419904	2.50674	0.0849752
b0358	0.287082	3.01909	0.251757
b0359	0.2056	0.356794	0.601717
b0362	0.776221	3.88104	0.0125393
b0363	0.864235	6.12364	0.00988383
b0364	0.881705	6.35308	0.0003814
b0365	2.5797	3.08671	2.19774e-12
b0366	1.69561	1.44161	1.07585e-05
b0367	1.91856	1.3435	1.83236e-10
b0368	1.44134	2.28346	8.90037e-07
b0369	-0.362956	5.19296	0.0848676
b0371	0.356064	8.18804	0.203408
b0374	1.22738	4.26612	1.27373e-06
b0375	-0.0712505	7.79089	0.789295
b0376	0.602664	4.67599	0.0323236
b0377	-0.145927	4.18846	0.523425
b0378	0.0659705	4.49001	0.749593
b0379	0.255918	0.186327	0.550413
b0380	-1.6123	4.58519	2.23263e-06
b0381	0.0335576	5.81387	0.891196
b0382	-0.172689	9.38972	0.559758
b0383	-0.299938	6.18226	0.185629
b0384	2.76628	4.75393	7.58199e-28
b0385	0.629774	1.07234	0.0754557
b0386	0.356981	4.28923	0.126308
b0387	-1.14504	4.08812	4.01683e-07
b0388	-0.814672	4.62787	0.000188101
b0389	3.73961	6.84573	2.8616e-39
b0390	2.14159	3.97013	1.28205e-16
b0391	0.0319175	6.21351	0.907253
b0392	-0.354084	5.61543	0.145737
b0393	0.172145	3.77423	0.546869
b0394	0.225711	4.62703	0.367938
b0396	-0.115664	3.45138	0.579466
b0397	-0.677305	4.40511	0.00176314
b0398	0.0931761	3.18464	0.681266
b0399	0.633953	2.66002	0.00985578
b0400	0.360605	3.28598	0.158702
b0401	0.231808	4.98478	0.293828
b0402	-0.0986847	3.29462	0.669422
b0403	-0.40705	3.43975	0.175034
b0404	0.796895	1.98218	0.0114509
b0405	-0.296064	3.57235	0.421738
b0406	-0.283279	6.20478	0.338826
b0407	0.145071	6.57641	0.662842
b0408	-0.448433	6.77007	0.135084
b0409	-0.474479	6.36081	0.0747912
b0410	-0.703183	5.27777	0.0311232
b0411	0.434143	6.43898	0.120129
b0412	0.0773746	2.60093	0.765359
b0413	-1.00544	4.36071	5.71568e-06
b0414	-0.868069	5.48422	8.36895e-05
b0415	-0.637406	5.11758	0.00329247
b0416	-0.605764	4.99829	0.00430377
b0417	-0.64978	4.22213	0.0025445
b0418	-1.02549	5.35163	5.38781e-05
b0419	-0.111266	6.44142	0.676681
b0420	-0.451804	5.90236	0.064155
b0421	-0.530452	5.04913	0.0355741
b0422	-0.751355	4.25799	0.00225187
b0423	0.237575	4.52443	0.359965
b0424	0.0301642	3.8664	0.914599
b0425	0.0470839	4.63366	0.853956
b0426	1.43505	7.80325	4.20105e-05
b0427	0.00758282	3.44053	0.981276
b0428	-0.483184	7.83667	0.321162
b0429	-0.665824	6.42001	0.084599
b0430	-0.281466	6.43654	0.348171
b0431	0.180641	7.42798	0.58653
b0432	0.358064	6.88525	0.259199
b0433	-0.478261	3.68646	0.140833
b0434	-0.502151	4.58936	0.0763833
b0435	3.05798	9.08912	1.40304e-24
b0436	0.0977238	8.06348	0.800542
b0437	0.288421	7.16031	0.245866
b0438	0.393698	8.10373	0.122793
b0439	0.843604	8.05557	0.00162094
b0440	-0.988103	7.57258	0.000367922
b0441	-0.642139	7.20593	0.0129978
b0442	-1.76987	3.49565	4.93512e-11
b0443	0.416444	3.53201	0.178571
b0444	-0.568505	4.84225	0.00738099
b0445	-0.463605	3.99809	0.0686623
b0446	-0.625054	2.85359	0.00770336
b0447	-0.521306	2.37461	0.0452998
b0448	-0.0761684	3.69133	0.752873
b0449	-0.0379588	3.39346	0.863637
b0451	-0.447826	2.52172	0.0728376
b0452	-0.719074	4.13547	0.000728715
b0453	3.44093	6.07537	4.2234e-40
b0454	-0.284249	2.40411	0.328499
b0455	-0.96777	6.64216	0.00302018
b0456	2.52724	2.13086	7.34087e-15
b0457	1.19624	4.92287	1.91599e-07
b0458	-0.49955	5.19086	0.0293707
b0459	0.479194	6.55608	0.0527338
b0460	0.187195	9.9794	0.499099
b0461	0.0140099	10.526	0.96082
b0462	-0.147703	6.05626	0.537703
b0463	-0.0304477	4.83418	0.903276
b0464	0.17142	4.48044	0.509518
b0466	-0.143862	1.24982	0.63226
b0467	-1.0587	2.59645	0.000413809
b0468	-0.19634	2.27919	0.439436
b0469	0.582133	3.58036	0.122108
b0470	-0.275035	5.28897	0.258735
b0471	0.00618321	4.41331	0.989493
b0472	0.319967	4.03235	0.157839
b0473	1.20573	7.27852	1.22215e-05
b0474	0.0790323	6.74942	0.820482
b0475	1.07111	4.40595	1.50678e-05
b0476	-0.890078	3.53627	0.000153059
b0477	-0.710491	4.44008	0.0203457
b0478	1.4869	5.41491	1.542e-09
b0479	0.162481	3.58248	0.588291
b0480	-0.331419	6.12423	0.145785
b0481	1.13933	2.95285	4.79773e-07
b4585	0.692313	1.12438	0.021473
b0482	0.470556	3.91739	0.0227784
b0483	1.15195	5.03703	6.45736e-05
b0484	-0.744035	7.05001	0.00414991
b0485	3.39605	7.22658	2.82027e-27
b0486	3.08936	6.66063	3.2778e-29
b0487	1.15069	4.74161	3.55225e-07
b0488	-0.0500689	4.50979	0.836946
b0489	-0.729179	5.96826	0.00241541
b0490	-0.545703	5.57957	0.0295256
b0491	-0.746743	5.16944	0.000908155
b0492	0.321491	5.26819	0.141683
b0493	-0.939875	3.69318	1.56646e-05
b0494	-0.916611	6.72576	0.00172416
b0495	-1.05245	3.839	1.34525e-06
b0496	-0.96789	4.90199	1.47458e-05
b0497	-0.325094	11.4882	0.237164
b0498	-0.260947	11.2169	0.344505
b0499	-0.180726	10.2788	0.532427
b0500	0.507524	9.26468	0.0665627
b0502	0.485543	6.07963	0.0466389
b0503	-0.576002	3.13746	0.0233385
b0504	-0.782458	3.05194	0.0263168
b0505	-0.61045	3.77488	0.039129
b0506	2.33646	8.1234	3.58526e-17
b0507	1.05927	3.26118	0.000197412
b0508	-0.282744	4.63776	0.267002
b0509	0.692948	3.97765	0.00417785
b0511	0.0617641	6.65208	0.83883
b0512	-0.869818	8.19871	0.0145023
b0513	0.549895	4.31063	0.0179027
b0514	0.433671	4.83219	0.0505497
b0515	-1.63927	7.36327	2.01243e-09
b0516	-1.30617	6.07229	9.58823e-09
b0517	-1.06648	4.95421	1.68144e-06
b0518	0.202308	4.91544	0.517275
b0520	-0.22044	4.29405	0.420175
b0521	-0.210486	3.19078	0.567862
b0522	0.31307	1.58061	0.275692
b0523	0.21892	0.265346	0.64003
b0524	0.366745	4.34248	0.182669
b0525	0.309864	8.20246	0.342654
b0526	-0.132329	4.72924	0.648842
b0527	0.220746	0.246014	0.737098
b0528	-0.72708	3.3635	0.00118292
b0529	-0.614993	4.86695	0.00298219
b0530	2.27871	8.57147	9.83921e-15
b0531	0.0474789	6.54727	0.841164
b0532	0.539047	6.27729	0.0826296
b0533	0.413201	4.48706	0.0914974
b0534	0.826852	3.26589	0.000846399
b0535	0.756248	6.85891	0.00621954
b0537	-0.669292	5.83713	0.00634783
b0542	-0.231328	3.86195	0.337293
b0543	0.27906	7.5514	0.325339
b0544	0.90441	11.5931	0.00216187
b0545	0.687727	10.0019	0.0208866
b0546	0.20997	11.4207	0.463564
b4588	0.642341	0.505217	0.040238
b0547	0.508005	0.731384	0.0998132
b0551	0.00154898	3.39267	0.992919
b0552	-0.181089	2.56427	0.578578
b0553	-0.0525873	8.94442	0.875411
b0554	2.35014	3.89795	9.47933e-20
b0556	1.43409	4.05348	0.000424086
b4510	1.26691	2.65276	0.00278823
b0557	1.90395	6.46451	5.34075e-05
b0558	0.268557	5.54654	0.297972
b0559	0.0567663	5.30069	0.80968
b4589	-0.0962317	2.39229	0.675291
b0561	0.38237	1.53156	0.195079
b0562	1.25671	4.77611	1.94046e-07
b0563	1.39511	3.98044	2.34078e-07
b0564	1.76842	12.148	9.20055e-08
b0565	0.15546	10.1949	0.685455
b0566	-0.709297	2.59484	0.00397562
b0567	0.383315	2.34359	0.224609
b0568	0.0270581	4.24621	0.924721
b0569	0.40912	3.84946	0.107429
b0570	0.016897	2.20797	0.983311
b0571	-0.535008	2.2442	0.0782329
b0572	-0.660968	2.74505	0.0160508
b0573	-0.431882	2.13066	0.0856324
b0574	-0.561433	2.05124	0.0217278
b0575	-0.00953869	2.35899	0.98741
b0576	0.139894	3.13373	0.648152
b0578	0.0737631	4.71841	0.757879
b0579	0.197028	2.74055	0.416045
b0580	0.728963	3.2444	0.00518104
b0581	4.13188	5.30546	3.08306e-41
b0583	0.405529	0.702047	0.205155
b0584	-0.35654	1.62801	0.256902
b0586	0.248273	2.79682	0.26094
b0587	-0.411752	5.73347	0.169856
b0588	0.0821768	0.215778	0.859988
b0590	0.718363	-0.433602	0.0757937
b0592	-0.270768	0.609701	0.459145
b0595	-0.734024	-0.0634375	0.107552
b0596	-0.262195	1.28525	0.352834
b0597	-0.0879356	0.439103	0.892146
b0598	-2.36417	7.65366	7.56831e-08
b4512	-1.23313	4.55653	0.000511509
b0599	-0.59984	4.0466	0.0147835
b0600	0.818521	3.11776	0.000434372
b0601	0.887767	4.29496	2.32428e-05
b0602	1.09437	4.80932	2.99728e-06
b0603	0.351421	8.50184	0.213185
b0604	1.348	3.8458	2.99892e-10
b0605	-0.421482	9.17681	0.163829
b0606	0.115132	7.13671	0.639478
b0607	0.661328	6.04872	0.00856147
b0608	0.841796	2.86219	0.000418368
b0610	0.154394	3.81222	0.600054
b0611	0.443628	4.3655	0.0409329
b0612	-3.30069	4.23395	6.27161e-42
b0613	-3.90201	4.3235	3.64348e-41
b0614	-4.22863	8.84551	3.21791e-29
b0615	-3.37474	6.8276	2.67508e-25
b0616	-3.15346	6.3958	8.64541e-25
b0617	-3.31453	5.08015	2.79304e-25
b0618	-2.23947	7.20087	1.52794e-10
b0619	0.111435	5.08502	0.609735
b0620	-0.944673	5.05378	3.55024e-05
b0621	-2.09062	7.31883	4.74684e-14
b0622	0.984314	8.16767	0.000229479
b0623	-0.967541	12.7986	0.00104337
b0624	-0.0328617	3.75878	0.921074
b0625	0.196203	1.62733	0.55811
b0626	0.664407	2.3536	0.0138407
b0627	-0.948777	4.14815	0.000411872
b0628	-0.414134	6.01156	0.0798055
b0629	1.17202	4.85058	1.24629e-05
b0630	0.602762	4.43173	0.00589096
b0631	0.617715	5.42318	0.0205269
b0632	-0.22055	5.35365	0.433106
b0633	-0.223213	5.21723	0.334455
b0634	-0.230834	4.11106	0.274697
b0635	-0.0796684	4.46124	0.793935
b0636	-0.227237	3.55676	0.395933
b0638	0.471713	2.0938	0.113525
b0639	-0.0727217	3.65666	0.759841
b0640	0.0416258	5.39067	0.851455
b0641	-0.286045	5.65048	0.175856
b0642	-0.272089	7.56387	0.284962
b0643	0.484943	7.58149	0.105767
b0644	0.449371	5.76254	0.0348495
b0645	0.163163	4.63246	0.602345
b0646	-0.0903517	4.62735	0.736604
b0647	-0.223853	5.24453	0.4143
b0648	-0.115926	6.66721	0.623233
b0649	-0.351846	6.6387	0.141347
b0650	-1.02613	4.71772	2.9306e-06
b0651	-1.61371	6.24315	2.7635e-09
b0652	-1.29517	4.21337	4.10979e-06
b0653	-1.62096	2.816	4.68614e-10
b0654	-1.14753	3.42085	4.8645e-07
b0655	-1.94055	6.14612	8.01121e-09
b0657	0.116506	4.81714	0.603959
b0658	0.322028	6.63531	0.227371
b0659	0.620338	5.15875	0.00940933
b0660	0.548014	6.60408	0.0332154
b0661	-0.0667953	4.85631	0.823221
b0662	0.122874	5.87117	0.588167
b0674	-1.10666	5.04929	1.50561e-06
b0676	-0.620258	5.82139	0.00493511
b0677	0.19512	5.59499	0.359087
b0678	1.0593	4.51326	1.79974e-06
b0679	-0.4377	6.25406	0.0774585
b0680	-0.317038	6.43314	0.219435
b0681	-0.775144	3.40292	0.00993078
b0682	0.0420581	2.4594	0.885078
b0683	-0.350403	8.51944	0.245739
b4637	-0.321976	5.69649	0.241693
b0684	0.257964	6.76887	0.365326
b0685	-0.0855733	1.12495	0.809523
b0686	-0.699759	3.19253	0.00203801
b0687	-0.594028	6.08999	0.00676073
b0688	-0.57953	6.75374	0.0200299
b0689	2.14271	4.77959	1.32573e-21
b0692	-0.93063	6.52393	0.000247072
b0693	-0.8184	7.98948	0.00858954
b4590	-1.18194	9.19254	0.000795514
b0694	-0.560801	4.62102	0.017944
b0695	0.382303	4.45245	0.0656243
b0696	0.644113	1.12558	0.0513336
b0697	0.127628	1.52507	0.780729
b0698	0.565879	0.444348	0.244037
b0699	-1.14693	9.24008	5.77078e-05
b0700	0.899342	7.83095	0.000676668
b0702	0.239008	9.12418	0.399251
b0704	0.550965	9.91458	0.0547827
b4514	0.308665	9.57682	0.267077
b0705	0.586888	9.20812	0.0381762
b0706	0.511712	8.60298	0.0629362
b0707	2.37235	4.1236	2.42404e-17
b0708	1.43057	5.00773	1.11784e-10
b0709	0.203485	2.45399	0.440576
b0710	-0.0771698	5.87427	0.762205
b0711	-0.00612887	5.44173	0.983308
b0712	-0.181262	5.49894	0.494262
b0713	-0.172967	4.65437	0.487817
b0714	0.346474	3.42823	0.146414
b0715	-0.0896288	3.13281	0.745929
b0716	0.283589	3.93327	0.255253
b0717	-0.599646	2.36209	0.00904268
b0718	-0.696352	4.89026	0.017898
b0719	-1.29158	8.27208	1.84113e-05
b0720	-2.20468	8.81167	3.6971e-08
b0721	-1.14058	4.96475	9.2518e-05
b0722	-1.26875	5.4022	2.0042e-05
b0723	-1.77785	8.02075	8.85436e-07
b0724	-2.09881	6.99398	6.23067e-08
b0725	-2.43629	6.39206	1.22619e-09
b0726	-2.58993	9.16347	2.05539e-09
b0727	-2.0561	8.52872	0.000202954
b0728	-2.41881	9.11017	0.000686035
b0729	-2.3282	8.74421	0.00129097
b0730	-0.712075	3.73321	0.00420538
b0732	-0.113476	3.64244	0.618768
b0733	0.412227	9.51246	0.176676
b0734	0.375975	9.27402	0.176166
b0735	0.147413	5.74913	0.532588
b0736	-0.547206	4.77122	0.0456036
b0737	-0.464751	4.077	0.143399
b0738	-0.57807	3.9555	0.0571937
b0739	-0.117366	5.50644	0.609066
b0740	-0.5375	7.00105	0.0806971
b0741	-0.558422	7.84161	0.111747
b0742	0.111858	7.34684	0.685194
b0750	-0.24726	3.46441	0.269391
b0751	0.978791	4.407	0.000105854
b0752	0.688035	4.3859	0.00107838
b0753	5.69546	6.56839	2.3698e-66
b0754	-0.165979	6.94632	0.557561
b0755	0.509244	7.99848	0.0526304
b0756	0.64919	6.18947	0.00380273
b0757	-0.134894	5.46132	0.580736
b0758	-0.440284	4.83744	0.0807226
b0759	-0.704127	6.39029	0.00666629
b0760	-0.411247	3.64838	0.0531183
b0761	0.961273	5.27	2.3408e-05
b0763	-4.53456	7.01849	6.9516e-45
b0764	-3.88316	5.61615	5.99414e-39
b0765	-3.4412	5.9687	1.86754e-31
b0766	-0.954659	3.09382	4.15238e-05
b0767	2.01054	6.05205	1.27451e-18
b0768	-0.0262883	5.49152	0.912752
b0769	-2.48908	6.62107	2.01536e-12
b0770	-2.55796	5.54447	5.13778e-16
b0771	-1.15036	5.78112	2.97734e-06
b0772	0.32122	4.80386	0.352609
b0773	1.87688	4.47745	1.06427e-15
b0774	-0.297504	0.631436	0.421775
b0775	0.378817	0.536536	0.291439
b0777	-0.00185697	-0.052811	1
b0778	-0.0966187	-0.0383289	0.867947
b4591	0.664761	0.994334	0.0296678
b0779	-0.248082	6.13259	0.314689
b0780	0.520035	3.88317	0.0831185
b0781	1.83802	5.21228	2.16633e-09
b0782	1.28105	4.90538	3.83036e-05
b0783	1.23521	4.6454	8.52917e-06
b0784	1.24404	3.68034	2.13614e-05
b0785	1.24529	4.36293	1.59892e-06
b0786	0.0737681	7.20568	0.778333
b0787	-0.207165	5.35257	0.394613
b0788	0.745883	3.28206	0.00143978
b0790	4.00775	3.16266	1.4726e-36
b0791	-2.00557	5.78652	2.43291e-10
b0792	0.0594317	3.61869	0.828423
b0793	0.00777536	3.75411	0.984003
b0794	0.275864	5.0845	0.315019
b0795	-0.160007	5.31875	0.610092
b0796	0.184816	3.89563	0.561743
b0797	-0.279326	3.98209	0.260818
b0798	-2.60257	3.80861	1.57835e-20
b0799	-1.60409	5.20402	8.11669e-09
b0800	0.166445	5.61447	0.474796
b0801	-0.390554	5.05588	0.13156
b0802	-0.801052	2.11481	0.0343299
b0803	2.26708	2.23281	7.25395e-13
b0804	0.295552	1.21179	0.361848
b0805	-0.0457634	1.28606	0.912781
b0806	1.7	1.49617	1.05585e-07
b0807	-0.280961	2.80893	0.270319
b0808	1.95669	3.45055	1.4069e-17
b0809	-1.34525	3.75391	5.30371e-09
b0810	-1.22561	3.42219	4.71317e-07
b0811	-1.37478	5.96115	1.14968e-07
b0812	2.76876	11.2561	2.00486e-16
b0813	0.22133	2.14059	0.375973
b0814	3.96792	8.74201	3.41332e-30
b0815	-0.431466	3.54017	0.119012
b0816	-0.521723	7.22464	0.0842519
b4416	-0.470799	8.02247	0.13093
b0817	-1.06049	4.44904	7.57226e-06
b0818	-0.678671	3.35248	0.00273971
b0819	-0.283532	4.91029	0.286115
b0820	-0.290202	5.18639	0.306781
b0821	0.571709	1.25269	0.0431479
b0822	1.15329	2.6175	0.000102401
b0823	-0.635624	2.82114	0.00962803
b0824	-0.0154759	0.20951	1
b0825	0.0173517	2.35655	0.956042
b0826	0.13596	4.1669	0.567266
b0827	-0.113202	4.54662	0.647026
b0828	0.529886	4.71535	0.0162332
b0829	-0.0956266	4.93659	0.690203
b0830	-0.24988	4.94568	0.258152
b0831	0.0183382	3.1381	0.985277
b0832	0.0187389	3.06425	0.971358
b0833	0.521387	9.5459	0.137284
b0834	0.105833	7.09535	0.674761
b0835	-0.207351	3.47107	0.46652
b0836	-2.29658	9.24157	1.33548e-12
b0837	0.399894	4.00205	0.181722
b0838	-1.05932	4.50651	1.29043e-06
b0839	1.50921	6.85745	4.84696e-09
b0840	0.253162	3.94426	0.404868
b0841	0.883621	3.56833	0.00924661
b0843	0.337951	1.93632	0.230022
b0844	-0.35133	3.28745	0.105702
b0845	-0.127461	2.47658	0.659373
b4417	-0.205498	0.809905	0.537222
b0847	-0.672973	6.63118	0.0064612
b0848	-0.300618	3.29256	0.259847
b0849	0.647912	5.67116	0.01158
b0850	-0.276615	2.82688	0.242885
b0851	-0.313292	4.47283	0.193267
b0852	-0.359434	4.45322	0.0801871
b0853	-0.646984	5.01969	0.0144742
b0854	1.7883	2.58771	5.6296e-10
b0855	1.25927	1.54011	4.28692e-05
b0856	0.218845	1.3227	0.518768
b0857	-0.313698	1.31415	0.332492
b0858	0.728056	2.09916	0.00494318
b0859	0.199578	2.29522	0.579071
b0860	0.320912	3.91969	0.497358
b0861	2.29468	4.60585	4.72704e-25
b0862	2.26822	4.63792	1.52612e-19
b0863	2.33481	6.03142	3.66052e-22
b0864	2.61924	5.57723	9.74792e-23
b0865	3.03499	5.03937	8.29504e-34
b0866	0.592342	5.28258	0.0128148
b0867	0.44169	5.70414	0.0701872
b0868	-0.170683	3.72804	0.464843
b0869	-0.375041	4.16919	0.0872474
b0870	0.016533	4.97506	0.947804
b0871	6.15851	5.92573	6.04261e-82
b0872	-0.135279	3.5191	0.639388
b0873	1.82168	3.54187	2.41027e-10
b0874	1.54063	2.60758	1.86643e-06
b0875	0.0264995	3.18435	0.931267
b0876	-0.922382	5.39342	5.25479e-05
b0877	1.14324	4.697	3.04433e-07
b0878	-0.0383425	4.46538	0.854619
b0879	-0.296868	4.56821	0.15318
b0880	-2.72729	8.73945	3.87352e-19
b0881	-0.254608	7.07054	0.400714
b0882	-1.37957	9.62243	1.29097e-05
b0884	0.573034	8.75887	0.066448
b0885	-0.330846	2.60151	0.244099
b0886	-1.26568	4.90277	2.21022e-09
b0887	-1.12103	4.87781	8.55879e-06
b0888	0.329324	4.81223	0.157372
b0889	-0.249367	6.30086	0.306802
b0890	0.0647345	7.88653	0.799846
b0891	-0.512788	5.70137	0.0170484
b0892	-0.391411	4.91949	0.101179
b0893	-0.965255	8.39361	0.000210742
b0894	0.125771	7.50843	0.693489
b0895	-0.267124	5.13629	0.426415
b0896	-0.380327	5.26808	0.310888
b0897	5.6196	6.15417	1.70852e-77
b0898	0.571282	3.956	0.0287682
b0899	-0.89833	4.867	0.0135324
b0900	-0.527996	4.16277	0.026776
b0901	0.216989	5.13123	0.449955
b0902	-0.614903	6.15024	0.00538138
b0903	-0.200556	10.7978	0.501027
b0904	0.188835	7.41241	0.506536
b0905	0.175167	4.12881	0.559522
b0906	2.65472	4.38951	2.30569e-28
b0907	0.105709	6.13023	0.658645
b0908	-0.212735	4.88768	0.347421
b0909	-1.63365	2.96468	7.52006e-11
b0910	-0.402261	5.64563	0.119508
b0911	0.156599	9.84116	0.613737
b0912	-0.283184	8.33624	0.394947
b0913	-0.462313	4.05404	0.0412192
b0914	-0.337652	5.40323	0.274087
b0915	-0.089997	3.48843	0.781469
b0916	-0.14071	2.85991	0.589319
b0917	-0.25526	3.22339	0.254924
b0918	-0.127442	5.15724	0.542792
b0919	-2.15786	7.57952	8.22969e-10
b0920	-1.64498	4.61452	2.67782e-08
b0921	-0.542705	4.19826	0.017919
b0922	-0.643427	5.30017	0.0151871
b0923	-0.564353	4.55016	0.00847624
b0924	-0.641271	7.06242	0.0136287
b0925	0.286171	7.3496	0.271829
b0926	-0.755174	5.69912	0.00164111
b0927	-0.801096	5.7601	0.000458431
b0928	-0.765002	6.52193	0.00148958
b0929	0.0726681	10.8764	0.862986
b0930	-0.625721	7.4905	0.0252856
b0931	-0.337857	5.34799	0.215
b0932	-0.490766	7.56564	0.0722624
b0933	0.0999072	2.42318	0.740282
b0935	-0.228096	0.98769	0.534793
b0936	-0.154606	1.30219	0.612309
b0937	-0.0330273	1.91322	0.91325
b0938	0.69077	13.9505	0.0186552
b0939	0.60658	10.2818	0.0431108
b0940	0.0250813	9.05127	0.924915
b0941	-0.0971822	6.81467	0.686701
b0942	-0.222572	5.75158	0.31265
b0943	-0.262952	5.3434	0.263763
b0944	-0.312174	5.42491	0.167341
b0945	0.227706	4.05665	0.380858
b0946	-1.13056	7.001	0.000221676
b0947	-0.60559	4.56067	0.0112876
b0948	0.0950153	4.49296	0.729247
b0949	0.693327	6.044	0.00489866
b0950	0.762489	4.04946	0.00201098
b0951	0.595596	4.98414	0.0300931
b0952	0.369175	3.66493	0.10051
b0953	-3.30767	12.4072	1.25048e-21
b0954	1.20025	6.35296	5.48124e-06
b0955	0.00124123	5.94134	0.998158
b0956	0.224325	6.43553	0.434331
b0957	0.310715	11.8008	0.273806
b0958	-0.631981	5.69649	0.00482405
b0959	0.0602384	5.17587	0.80886
b0960	0.102179	4.76836	0.681371
b0961	-0.395005	2.52169	0.265919
b0962	-0.307661	5.79183	0.175066
b0963	-0.369036	6.62752	0.226389
b0964	2.68785	2.49317	5.73293e-21
b0965	0.933267	4.19985	0.000119039
b0966	0.106961	5.10838	0.634407
b0967	0.253585	4.33717	0.345962
b0968	1.51007	4.87835	2.64813e-10
b0970	-1.38146	8.32529	1.61889e-06
b0972	0.855752	7.70865	0.00786227
b0973	0.773547	7.84973	0.0121938
b0974	0.648651	6.08287	0.0153744
b0975	0.613167	5.74241	0.0226257
b0976	0.541053	5.16454	0.0443498
b0977	0.723917	5.82654	0.00411218
b0978	2.11003	8.08078	1.49177e-14
b0979	1.82657	7.64713	6.0582e-12
b0980	1.61578	7.0184	1.74248e-09
b0981	1.02115	4.38067	1.27135e-06
b0982	1.37805	0.511556	0.000323024
b0983	1.63549	1.2583	2.3914e-08
b0984	1.22236	2.14492	2.20275e-05
b0985	2.04587	0.476051	1.02712e-06
b0986	0.715858	2.57295	0.00275905
b0987	-0.0637696	1.48038	0.832172
b0988	-0.83791	1.91538	0.00796316
b0989	-0.623203	4.16332	0.00295447
b0990	-0.153572	10.1632	0.679645
b0991	0.365989	5.27882	0.215516
b4517	0.553243	5.64569	0.0428176
b0992	-0.143497	3.76925	0.504636
b0993	-0.325929	3.40696	0.139833
b0994	-0.717516	2.71912	0.00259879
b0995	-0.583119	2.01174	0.0313467
b0996	-0.0770567	0.629488	0.889572
b0997	-0.520754	1.69803	0.0957455
b0998	1.592	3.87281	1.80956e-10
b0999	1.52859	5.8329	2.68167e-09
b1000	1.55676	8.12383	4.81045e-08
b1001	0.176782	11.4812	0.528049
b1002	-1.65719	9.29599	7.85191e-08
b1003	2.79679	8.58027	5.92748e-20
b1004	3.01349	9.18846	1.46006e-19
b4518	2.78546	4.53694	4.29161e-24
b1006	-0.0668683	1.97947	0.799169
b1013	-0.295575	3.25801	0.216553
b1014	-2.02689	7.34273	1.75257e-06
b1015	-0.772697	4.35249	0.0297416
b1018	1.00753	0.55263	0.00885666
b1019	0.397959	1.30147	0.251485
b1020	-0.723415	4.29079	0.0106479
b1021	-0.610526	6.49246	0.0481989
b1022	-0.125949	6.0142	0.703797
b1023	0.00752364	6.9436	0.977153
b1024	-0.0368681	7.96083	0.890139
b1025	0.229611	11.6827	0.447801
b1029	0.0675982	8.04567	0.800901
b1033	-0.532526	5.10916	0.0177683
b1034	-0.526791	5.35493	0.0147889
b1035	-0.247514	4.5756	0.243624
b1036	0.0386501	3.92743	0.855902
b1037	-0.49727	6.64734	0.0440762
b1038	-0.127621	5.56458	0.584336
b1039	-0.0384188	6.53819	0.880317
b1040	0.181781	7.21964	0.501695
b1041	-0.334682	5.2107	0.189278
b1042	-0.597084	6.13277	0.0329163
b1043	0.587654	1.24363	0.038601
b1044	-0.0594457	2.83544	0.815232
b1045	0.369336	4.4445	0.113884
b1047	-0.82402	6.11308	0.00107402
b1048	-0.325688	7.13574	0.188459
b1049	-0.291203	6.77093	0.225061
b1050	3.0542	4.92645	1.15664e-33
b1051	3.45445	6.65318	1.56678e-36
b1053	-0.529742	2.94923	0.0541879
b1054	-0.740773	3.83691	0.000543412
b1055	-0.381928	3.7501	0.0993325
b1056	-0.239197	6.06441	0.490502
b1057	-0.618754	3.50941	0.0113282
b1058	0.490176	1.63306	0.0501517
b1059	-0.21636	5.25048	0.354183
b1060	-0.288985	10.5014	0.392229
b1061	-0.473485	4.8689	0.0938002
b1062	0.34682	2.80892	0.152262
b1063	0.268209	4.94037	0.275166
b1064	-0.492474	6.39285	0.0494068
b1065	-1.50905	3.35229	1.4917e-09
b1066	-0.55921	5.08484	0.0119937
b1067	-0.805418	5.29695	0.000603945
b1068	-0.836275	5.03168	0.000367135
b1069	-0.0732248	3.42078	0.822519
b1070	-0.613581	2.40488	0.0153965
b1071	-0.782909	1.30253	0.00936844
b1072	-0.283643	0.708779	0.445366
b1076	0.219501	2.20988	0.515333
b1082	0.411535	2.25787	0.101186
b1083	0.0901705	2.92728	0.708441
b1084	-0.17203	7.76408	0.508325
b1085	0.257187	6.59537	0.333238
b1086	-0.00524339	4.44374	0.986461
b1087	0.777851	4.92086	0.000202113
b4418	0.371439	4.99123	0.222326
b1088	0.342484	8.3388	0.362639
b1089	0.257687	6.72126	0.510718
b1090	-0.39039	6.16683	0.115988
b1091	-0.26576	6.53401	0.305872
b1092	-0.264233	6.92547	0.384871
b1093	-0.25888	8.1492	0.351261
b1094	0.51569	10.3671	0.118676
b1095	0.154478	7.34866	0.602265
b1096	-0.344776	3.52775	0.0970059
b1097	-0.361608	3.64114	0.0921866
b1098	-0.662806	3.67011	0.00276215
b1099	-0.314237	3.74433	0.185056
b1100	1.83977	5.27523	2.6502e-17
b1101	2.84949	7.05948	6.63496e-27
b1102	0.156057	2.31312	0.556847
b1103	0.678107	5.31936	0.00160239
b1104	1.28044	5.08267	7.85623e-10
b1105	1.1968	4.90646	1.00981e-07
b1106	0.127838	4.04501	0.562328
b1107	-0.310183	5.86945	0.176487
b1108	-0.504819	6.52345	0.059084
b1109	1.04046	5.00477	2.36386e-06
b1110	0.304254	2.2019	0.241012
b1112	-0.0888842	3.31807	0.775898
b1113	-1.73455	4.82998	5.25882e-12
b1114	-0.144102	6.00241	0.533157
b1115	-0.0938935	2.07891	0.75002
b1116	-1.07697	4.78644	3.59711e-05
b1117	-1.276	4.02816	8.49328e-08
b1118	-0.766764	5.72655	0.000347461
b1119	-0.956552	5.18537	1.76602e-05
b1120	-0.718526	4.93998	0.00473142
b1121	0.148402	3.92055	0.501522
b1122	0.145301	2.66951	0.548095
b1123	-0.591874	6.44576	0.114102
b1124	0.0396281	3.88882	0.899617
b1125	0.0710313	3.9873	0.81596
b1126	-0.0440616	4.91585	0.899686
b1127	-0.550486	7.61956	0.0323058
b1128	-0.252712	6.22246	0.252558
b1129	0.554307	6.40358	0.0142767
b1130	0.345766	6.85456	0.155924
b1131	-0.259962	4.08419	0.280741
b1132	-0.531972	3.19933	0.0851373
b1133	-0.574376	5.08622	0.0571389
b1134	-0.13453	2.36324	0.672739
b1135	0.486463	2.63769	0.0603741
b1136	-1.63935	9.48282	7.36951e-07
b1137	0.321874	12.3468	0.293843
b1138	-0.167863	11.2658	0.563682
b1139	-0.0500333	12.1367	0.879438
b1140	0.0803854	5.58618	0.741014
b1141	-1.20923	3.6109	1.18846e-06
b1142	-1.56433	2.07046	8.1407e-07
b1143	0.203865	6.24523	0.489669
b1144	-0.381091	4.72877	0.0966738
b1145	0.611896	5.24699	0.0154292
b1146	-0.249206	2.95856	0.425767
b1147	-0.269231	2.76573	0.269594
b1148	-1.33698	1.58747	3.18332e-06
b1149	-1.91168	2.3835	3.3068e-10
b1151	-1.24058	-0.217197	0.00790159
b1154	-0.0456493	1.61948	0.906985
b1155	-0.0154044	4.32035	0.961359
b1156	-0.265732	3.01982	0.279405
b1157	-0.284266	0.113093	0.560916
b1158	0.058955	1.93046	0.878342
b1159	0.534442	8.00059	0.0639094
b1160	1.15363	11.5281	0.000316695
b1161	1.23961	7.25573	7.79114e-05
b1164	1.83941	4.30524	3.32926e-10
b1165	1.23861	5.42423	1.16724e-07
b1166	0.805338	6.81084	0.00168696
b1167	0.497938	8.82775	0.0829252
b1168	1.44034	6.69834	1.41684e-08
b4520	1.81302	5.8633	8.21526e-13
b1171	1.12156	3.92936	1.43261e-05
b1172	1.40947	2.78292	0.000123167
b4593	1.42703	1.86591	9.48209e-05
b4594	1.44856	2.15267	1.89893e-08
b4521	1.52651	0.459853	2.07976e-05
b1173	0.718306	0.127283	0.0444754
b1174	-0.72385	6.55276	0.00213678
b1175	-0.653984	7.444	0.0091169
b1176	-0.450333	6.48653	0.048269
b1177	0.281094	6.59206	0.296984
b1178	0.27431	5.34029	0.392409
b1179	-0.0641835	4.73028	0.788808
b1180	-0.524635	4.45031	0.0167334
b1181	1.83546	4.30088	1.01264e-16
b1182	2.5262	11.0991	9.18531e-12
b1183	1.11077	4.45608	5.71843e-07
b1184	0.81784	4.73703	0.00011244
b1185	-0.507347	4.03048	0.0346436
b1186	0.166019	4.43102	0.513981
b1187	-1.76111	5.74404	5.06378e-15
b1188	4.55874	7.64403	7.71205e-49
b1189	0.055849	6.93907	0.867727
b1190	-0.189898	6.26084	0.539012
b1191	-0.405825	4.86913	0.0586214
b1192	-0.55851	3.86501	0.0111324
b1193	-0.114264	3.22494	0.709588
b1194	-0.0101761	1.34211	1
b1195	2.9754	2.8475	2.89289e-19
b1196	1.08499	3.88025	5.04691e-07
b1197	3.79171	4.70995	2.40705e-30
b1198	0.81125	5.12273	0.000458518
b1199	0.556183	4.25885	0.0253904
b1200	0.737832	5.26731	0.00217848
b1201	0.203431	3.70735	0.358866
b1202	-0.727763	8.04387	0.00446906
b1203	-0.00632389	5.71667	0.980922
b1204	0.0332893	2.89038	0.929811
b1205	0.483972	7.83683	0.123548
b1207	0.0462131	5.9164	0.873243
b1208	-0.00792323	5.07263	0.97122
b1209	0.271679	4.55902	0.210963
b1210	-0.0484465	5.47092	0.862278
b1211	0.65995	4.53269	0.00798795
b1212	0.549386	3.32739	0.0580544
b1213	-0.510307	3.22668	0.0409146
b1214	-0.750164	5.75491	0.000615666
b1215	-0.439429	6.3656	0.0511395
b4420	0.0588894	0.491099	0.868213
b4421	-0.771014	0.481399	0.037073
b4424	0.995501	2.65482	0.0014227
b1216	-1.64755	5.97648	1.53256e-09
b1217	2.20944	3.93163	6.09799e-16
b1218	0.961783	4.35041	6.49953e-06
b1219	-1.22003	6.63924	3.55509e-05
b1220	0.77811	3.54672	0.00371436
b1221	1.99904	4.47673	7.28729e-19
b1222	1.58457	4.8991	2.11681e-13
b1223	3.6977	6.35968	1.85112e-39
b1224	2.34201	9.24631	1.20969e-08
b1225	2.37761	7.70778	1.18176e-08
b1226	2.43339	6.07222	1.7859e-10
b1227	2.42606	5.70699	1.91002e-13
b4425	0.448021	0.381522	0.268158
b1232	-0.209516	5.63615	0.329522
b1233	-0.22557	6.22685	0.361862
b1234	0.159589	6.88241	0.565046
b1235	1.32694	6.20758	5.60357e-09
b1236	0.26471	7.39354	0.285988
b1238	0.814676	6.60803	0.0110926
b1241	0.429158	8.76872	0.0964368
b1242	-0.00972726	3.94918	0.969212
b1243	-1.30849	11.2727	2.0614e-05
b1244	-1.0087	8.36243	0.000116637
b1245	-0.927717	8.31595	0.000459723
b1246	-1.15165	8.65636	5.00129e-05
b1247	-1.19066	8.31626	1.52483e-05
b1248	-0.589947	4.46183	0.00473943
b4595	-0.716724	7.62048	0.0130445
b1250	0.526154	6.59744	0.0504013
b1251	-0.357262	6.62952	0.270984
b1252	-0.625476	3.11471	0.0118686
b1253	0.189034	4.15469	0.564841
b1254	-1.17067	4.5051	1.55987e-07
b1255	-1.22892	5.05147	7.95155e-08
b1256	-3.13126	9.42465	6.07869e-25
b1257	2.40672	10.6145	7.32706e-17
b1258	4.89049	9.80984	8.34842e-45
b1259	4.97421	9.42998	8.18686e-19
b1260	-1.09137	5.41937	8.66204e-05
b1261	-2.17954	5.36797	4.76339e-10
b1262	-1.94458	4.63804	1.51377e-08
b1263	-1.99011	4.02595	7.76358e-08
b1264	-2.08157	2.78936	4.15135e-07
b1266	-0.160327	4.34072	0.461278
b1267	-0.0637198	5.24819	0.766538
b1268	0.327192	4.95164	0.107992
b1269	0.345735	4.83833	0.288288
b1270	-0.499677	3.26195	0.029257
b1271	-0.694488	3.50943	0.00670428
b1272	-0.682458	6.34628	0.00248205
b1273	-0.370284	6.30195	0.204154
b1274	0.25734	7.10366	0.369191
b1275	-1.00284	6.51194	2.02099e-05
b4522	-1.2739	4.63928	2.27027e-07
b4523	-1.07692	5.25072	1.53801e-06
b1276	0.0893031	8.00727	0.824978
b1277	-0.00908748	5.84299	0.973352
b1278	-0.310143	5.09842	0.167595
b1279	-0.961031	5.71359	9.33048e-05
b1280	-0.365633	6.17217	0.100961
b1281	-0.263575	2.69124	0.477096
b1282	-0.181675	1.73179	0.631604
b1283	1.67607	7.21129	1.54226e-08
b1284	-0.412008	6.02011	0.0697291
b4596	-0.121878	3.85916	0.585922
b1285	1.97885	5.58445	4.03135e-14
b1286	0.520437	5.04723	0.0842782
b1287	-0.244465	1.89158	0.41721
b1288	-0.294191	7.35847	0.235522
b1289	-0.621101	2.56926	0.0171771
b1290	-0.0942083	3.39226	0.67438
b1291	-0.00921801	4.46138	0.963621
b1292	0.120019	3.18118	0.599325
b1293	0.433506	3.50735	0.0540201
b1294	0.559013	4.56596	0.00821033
b1295	0.060705	1.41876	0.855796
b1296	-0.175962	2.12651	0.539928
b1297	-0.806286	2.16955	0.0244551
b1298	-0.184641	2.17349	0.552559
b1299	-0.0536447	2.34418	0.87551
b1300	0.793124	1.28084	0.0669252
b1301	0.909518	0.501767	0.105632
b1302	-0.214985	1.3529	0.522244
b1303	-0.722725	3.51644	0.0108452
b1304	-2.24336	7.41	6.07136e-10
b1305	-2.24701	4.17492	5.64823e-12
b1306	-2.25088	3.8287	6.04997e-12
b1307	-2.04464	2.59737	4.88474e-09
b1308	-2.77684	6.96072	3.91286e-21
b1309	-0.321789	5.50539	0.145143
b1310	-0.304605	4.30201	0.208475
b1311	-0.213701	2.31662	0.423681
b1312	0.00564642	2.34741	1
b1313	-0.218173	3.48529	0.382823
b1314	0.0440476	3.03252	0.887242
b1315	0.0537825	3.28277	0.849984
b1316	-0.0835175	3.62719	0.781173
b1317	-0.163842	0.766897	0.686821
b1318	-0.0980771	3.19807	0.70263
b4524	-0.40531	2.09212	0.121909
b1319	-0.0467834	3.7891	0.837736
b1320	-0.045113	4.54323	0.832056
b1321	0.252864	5.15624	0.294403
b1322	0.472928	4.43233	0.0398477
b1323	-0.280363	6.36102	0.260366
b1324	-1.03061	7.72043	8.34288e-05
b1325	-0.435348	4.74756	0.0479385
b1326	-0.67098	4.72382	0.00259773
b4525	-0.609562	1.81454	0.144823
b1327	0.243616	2.54858	0.352908
b1329	-0.770471	7.53795	0.00243823
b1330	1.04094	7.0269	0.000227537
b1332	-0.332229	7.22622	0.265297
b1333	-0.665044	9.44571	0.0418426
b1334	-0.842714	6.62649	0.00204971
b1335	0.493146	2.8059	0.0660945
b1336	-0.0559496	2.22116	0.872265
b1337	0.451304	2.10671	0.0705401
b1338	-0.170837	0.678499	0.647528
b1339	-0.950221	3.58068	1.03511e-05
b4426	0.288619	1.82399	0.324152
b1341	1.98522	4.57752	2.26675e-17
b1342	0.469178	4.99437	0.0280291
b1343	0.999928	3.48223	0.000663364
b1344	-0.298126	5.60376	0.193754
b1345	10.7745	4.13625	6.07694e-121
b1349	12.3902	2.59565	3.66433e-80
b1350	11.2809	3.81877	5.75256e-102
b1351	13.541	3.53926	4.51143e-110
b4526	10.8698	3.25128	4.18983e-101
b1352	13.7308	3.69995	1.78341e-111
b1353	11.1959	3.75881	1.23807e-99
b4527	9.34195	0.0250182	1.77629e-29
b1355	8.36	-0.623487	1.30034e-18
b1356	10.5756	5.50789	1.91202e-80
b1357	9.06452	0.444059	4.89974e-24
b1359	8.51759	0.116181	3.74385e-18
b1360	7.83224	-0.44069	4.08275e-11
b1361	8.9037	0.481717	1.14511e-23
b4528	9.94389	0.412195	4.52706e-37
b1363	16.0012	6.04475	2.27885e-125
b1364	13.6514	3.62883	3.69657e-81
b1365	12.0195	2.08895	2.31803e-68
b1366	12.2731	2.36084	4.18706e-74
b1368	10.7401	1.49376	2.66171e-45
b1372	9.41273	1.93885	4.66543e-29
b1374	11.2365	1.70271	3.63819e-49
b1375	9.53707	2.24593	5.37014e-57
b1376	-0.864728	9.06447	0.0071414
b1377	-2.31602	9.68449	9.93184e-14
b4427	-0.179571	1.28596	0.59639
b1378	1.67709	7.28222	4.00562e-09
b4529	0.123662	4.93751	0.630401
b1379	0.731124	5.12099	0.00212563
b1380	0.963857	5.47456	3.30967e-05
b1381	0.154463	5.20827	0.484424
b1382	0.223391	4.10141	0.379702
b1383	0.454705	5.21812	0.0991793
b1384	-0.491053	4.00762	0.0586617
b1385	-0.0283596	3.78065	0.910386
b1386	-0.257775	1.96922	0.358937
b1388	-1.87528	0.648818	1.50065e-05
b1389	-1.29902	-0.124355	0.00246304
b1390	-2.44678	0.294634	1.60158e-09
b1391	-1.40694	-0.082462	0.00281531
b1392	-1.94681	0.827429	2.99624e-07
b1393	-1.41402	0.698166	6.18496e-05
b1394	-2.21912	0.307336	0.000569743
b1395	-1.76172	1.45421	0.00188551
b1396	-1.94035	0.451971	1.4231e-05
b1397	-1.68555	3.24404	0.000486552
b1398	-0.473279	3.42204	0.131513
b1399	0.739803	4.55568	0.00073454
b1400	0.83996	5.09115	0.000443858
b4674	1.7286	1.02508	1.04218e-06
b1404	0.567472	0.720433	0.0644601
b1406	-1.02789	4.86566	5.80479e-05
b1407	0.296415	9.45568	0.26743
b1408	0.138243	3.6294	0.542836
b1409	-0.327199	4.93382	0.418813
b1410	-0.136159	5.09326	0.563967
b1411	0.195008	3.56084	0.393591
b1412	-0.403247	3.03358	0.0980257
b1413	0.552587	6.45621	0.0236953
b1414	-0.217277	4.12885	0.310083
b1415	-2.47655	7.66534	1.7176e-12
b1418	0.314702	4.27141	0.152084
b4597	0.557249	0.734959	0.0701576
b1419	-1.52536	5.20846	3.70121e-11
b4428	-3.26309	7.17756	2.75334e-32
b1420	-3.34828	7.11825	3.54313e-34
b4429	-3.45975	4.62815	8.36792e-44
b1421	0.358531	2.858	0.134163
b1422	-1.03431	4.16701	0.000680545
b1423	3.71018	5.51597	1.81306e-39
b1424	-0.662383	5.60783	0.00463769
b1426	-2.27141	10.6314	8.09166e-11
b1427	-0.315521	6.19281	0.265653
b1428	2.56259	4.83843	1.44089e-20
b1429	-0.423144	4.14984	0.0580262
b1430	0.719056	3.83242	0.00401568
b1431	1.62982	6.21789	2.44692e-11
b1432	-0.674949	5.29624	0.00199462
b1433	0.600231	1.9872	0.0134143
b1434	0.652169	1.96614	0.0167679
b1435	-1.29322	4.74803	1.63049e-05
b1436	-4.1267	6.62322	4.37393e-37
b4532	-1.09638	2.33495	1.69242e-05
b1438	-0.588875	2.96242	0.017289
b1439	-0.291199	3.90269	0.237299
b1440	5.72558	7.09867	2.60629e-58
b1441	5.99958	5.33975	1.21555e-67
b1442	3.79673	4.43918	2.2188e-49
b1443	4.82321	4.45531	1.415e-56
b4598	3.22719	6.16041	1.05182e-26
b1445	0.804843	1.78191	0.0143278
b1446	0.591429	4.64732	0.0384078
b1447	-0.321277	3.33079	0.196339
b1449	0.576796	5.7976	0.0280151
b1450	3.47702	8.61536	5.57976e-28
b1451	1.4505	4.32843	2.11587e-10
b1452	-0.427894	3.0485	0.0612292
b1453	-0.0718591	1.99791	0.811725
b1454	3.22282	4.36426	1.04721e-40
b1455	1.25431	4.62152	4.51394e-07
b1457	-0.0862521	11.6928	0.759019
b1458	-0.0682558	12.1808	0.805246
b1459	-0.200322	9.82541	0.519664
b1460	0.117634	9.91749	0.669671
b1461	-0.216042	9.71877	0.460729
b1462	-0.208831	8.25636	0.43597
b1463	-0.328994	3.16548	0.18598
b1464	-0.576121	4.52319	0.0119352
b1465	3.10724	4.07985	8.6093e-29
b1466	3.50901	4.17402	1.68992e-37
b1467	3.85735	5.51887	9.27895e-33
b1468	4.04536	6.80922	5.15566e-34
b1469	2.85991	5.81881	3.79817e-29
b1470	0.809298	8.28977	0.00978841
b1471	0.680822	9.10386	0.0714149
b1472	0.535978	7.25378	0.0470352
b1473	0.459156	4.93477	0.0404064
b1474	2.95423	4.2608	2.77094e-24
b1475	2.64414	1.89285	9.80658e-16
b1476	1.14091	1.93982	1.6493e-05
b1477	0.10827	3.31578	0.69111
b1478	2.53764	5.43423	8.16743e-20
b1479	0.209672	7.72662	0.402834
b1480	2.46004	7.34937	1.31459e-10
b1481	3.68877	3.09173	1.24334e-39
b1482	0.951619	8.99696	0.000968971
b1483	1.50761	4.1565	2.62046e-09
b1484	0.219512	0.99474	0.613673
b1485	0.296155	0.776114	0.428433
b1486	-0.330497	0.134125	0.444776
b1487	0.337603	1.29642	0.344184
b1489	0.319649	5.95332	0.24054
b1490	0.708163	7.26078	0.00592331
b1491	0.012305	4.38908	0.963917
b1492	-0.105415	11.3115	0.708557
b1493	0.154899	10.7409	0.5887
b1494	0.129029	7.4303	0.650437
b1495	-0.49695	4.53508	0.0230528
b1496	0.242252	4.85672	0.308938
b1497	0.350865	5.87239	0.177185
b1498	-1.16254	7.75764	9.90408e-06
b1499	0.744404	10.3365	0.0223144
b1500	-0.120517	7.17839	0.675434
b1501	-0.588963	10.002	0.0366557
b1502	0.171496	5.74361	0.500248
b1503	0.430246	4.61828	0.124977
b1504	0.354088	4.47209	0.2985
b1505	1.12612	6.93754	0.00102863
b1506	1.082	1.09909	0.00140906
b1507	0.953005	4.53557	7.77652e-06
b1508	0.632476	3.11407	0.00703505
b1509	0.056346	5.0711	0.813465
b1510	0.349521	7.91802	0.191718
b1511	-1.00413	5.07597	0.00315904
b1512	-2.00623	5.73695	1.65569e-07
b1513	-1.78018	4.83529	1.89747e-05
b1514	-2.46747	3.42884	6.75693e-09
b1515	-1.7828	2.66377	4.62243e-07
b1516	-1.71837	4.21351	6.2287e-05
b1517	-2.17783	4.16945	3.29097e-07
b1518	-2.20716	2.99848	1.89288e-06
b1519	1.43065	4.38418	1.51607e-05
b1520	1.45233	3.44988	1.40356e-09
b1521	-2.90602	8.83519	7.94536e-12
b1522	-0.251227	3.51857	0.336704
b1523	-0.270143	4.28709	0.237435
b1524	-0.370468	3.18907	0.170031
b1525	-0.771815	3.1504	0.000847447
b1526	-0.115959	4.04429	0.655524
b1527	0.208961	6.31698	0.399821
b1528	0.0462669	2.38256	0.846889
b1529	0.915216	3.40899	4.01207e-05
b1530	0.291611	2.12024	0.231434
b1531	0.566517	3.4166	0.0171509
b1532	0.64636	1.64612	0.0241947
b1533	0.410002	3.98344	0.0816583
b1534	0.804195	3.34366	0.000808577
b4599	0.0739613	11.8565	0.809761
b1536	1.1229	8.93937	5.93813e-05
b1537	2.55658	7.77758	3.9709e-20
b1538	0.130629	6.36995	0.561398
b1539	-0.575268	6.0797	0.00758288
b1540	-0.684475	5.22293	0.0024177
b1541	1.3191	4.83368	0.000167175
b1542	0.541409	4.41068	0.0149062
b1543	0.244111	7.07424	0.321825
b1544	0.0961149	7.03939	0.722426
b1545	-0.904301	4.05689	0.000320407
b1547	-0.427316	0.692842	0.183413
b1548	-0.457936	-0.0511981	0.199084
b4533	0.545911	3.1878	0.0365041
b1549	0.323908	5.94191	0.276865
b1550	0.782023	11.4091	0.0270666
b1551	-0.740676	8.85329	0.0231896
b1552	-0.751026	12.4919	0.014333
b1553	0.926883	5.51961	0.00117461
b1555	0.639887	2.7632	0.00838369
b1556	0.783985	2.58361	0.000411823
b1557	-0.668558	12.0123	0.0453021
b1558	0.507136	5.18544	0.0854723
b1559	0.418835	3.20589	0.0839616
b1560	-0.0768829	0.163771	0.877676
b1561	-0.384024	3.05151	0.111982
b1562	0.0812636	5.37593	0.731242
b1563	-0.695056	5.40152	0.00622853
b1564	-0.672821	5.12874	0.00209534
b1565	-0.21152	2.87384	0.361725
b1566	1.22591	3.96956	7.17261e-08
b1570	-0.289684	6.43345	0.27208
b1571	0.00479075	0.641134	1
b1572	-0.210436	1.15786	0.576005
b1573	-0.329888	1.40632	0.268996
b1575	0.84356	2.66769	0.000426916
b1576	0.560092	2.73204	0.0135769
b1577	-0.287771	1.82362	0.263355
b1579	0.727217	4.03764	0.000941106
b1580	-0.79015	6.6268	0.0041487
b1581	-0.242861	2.23728	0.36373
b1582	0.264902	1.92954	0.403138
b1583	0.617066	4.53103	0.00881383
b1584	0.708788	5.16369	0.00162425
b1585	0.933714	5.47103	0.000253369
b1586	0.190678	2.90707	0.459406
b1587	-1.13165	6.13937	0.00103408
b1588	-1.50484	5.86238	8.67763e-05
b1589	-1.72964	3.08185	0.000290857
b1590	-0.822054	4.76679	0.00639396
b1591	-0.573043	3.80358	0.0548972
b1592	-0.186637	3.63369	0.454811
b1593	-0.0830227	6.89999	0.739469
b1595	0.4203	1.82856	0.17194
b1596	-0.864148	3.20737	0.000232712
b1597	-2.584	4.1262	3.98413e-21
b4601	-0.0423039	0.0760236	1
b1598	0.715897	6.79645	0.00516181
b1599	-0.871514	5.72486	0.000451666
b1600	-0.749649	7.34271	0.0100847
b1601	-0.847573	6.5292	0.000839624
b1602	-0.148781	6.83438	0.553628
b1603	0.0563381	7.31957	0.823639
b1604	-0.325432	6.06073	0.170949
b1605	1.07018	2.96503	6.18264e-05
b1606	0.543946	3.408	0.0231333
b1607	-0.544324	2.81542	0.0338008
b1608	1.07379	5.75587	0.00304904
b1609	0.299537	5.62593	0.360651
b1610	0.205991	3.79382	0.339972
b1611	-0.565722	6.18277	0.107094
b1612	-1.93315	7.03943	7.19235e-09
b1613	-0.401341	5.84969	0.0629546
b1614	2.36088	8.22085	5.06512e-19
b1615	-0.0604462	5.77633	0.814007
b1616	-0.458562	1.77698	0.0809567
b1617	-1.96841	2.43785	6.10931e-14
b1618	0.394263	5.09336	0.0618962
b1619	2.58276	8.06521	5.6995e-18
b1620	-0.621815	3.78791	0.00854535
b1621	-0.836605	3.91747	8.3771e-05
b1622	-0.961608	4.22517	9.26166e-06
b1623	-0.949011	5.77636	2.28448e-05
b1624	-1.27481	5.46984	4.3681e-09
b4409	-0.245466	6.21016	0.3092
b1625	0.807563	6.7787	0.00325474
b1626	0.184183	6.89669	0.512964
b1627	0.0500476	4.43954	0.864487
b1628	0.114415	4.31583	0.746962
b1629	0.489259	5.21508	0.100883
b1630	0.509515	3.70723	0.044162
b1631	0.356148	3.16003	0.285332
b1632	0.232696	3.25624	0.480891
b1633	0.377241	3.61488	0.357782
b1634	1.2208	4.82668	1.3828e-05
b1636	-0.314997	4.25018	0.180144
b1637	-0.633895	6.97694	0.0294988
b1638	-0.786519	4.29252	0.000229313
b1639	0.525337	3.52389	0.0139891
b1640	-1.01816	4.77746	1.51605e-06
b1641	2.21578	8.23528	1.25232e-12
b1642	0.121081	8.19577	0.687587
b1643	2.51483	3.83481	1.0395e-22
b1644	0.423099	2.01095	0.111756
b1645	0.975841	3.66475	3.0886e-05
b1646	1.19295	4.76893	1.04015e-06
b1647	-0.189538	5.19746	0.394279
b1648	1.62153	3.20673	3.84269e-08
b1649	0.15225	1.95593	0.550298
b1650	0.206188	3.52844	0.355956
b1651	0.950296	4.98145	1.59588e-05
b1652	0.252108	2.82983	0.409955
b1653	-0.665929	4.43306	0.00812752
b1654	0.280058	6.76266	0.324158
b1656	-1.43437	9.98773	2.37568e-06
b1657	-0.189515	3.19301	0.438561
b4602	-0.138092	5.74645	0.567582
b1658	-0.0580962	4.92059	0.841532
b1659	-0.410503	3.35023	0.0719394
b1660	-1.71607	4.83415	0.000571208
b1661	1.50164	7.45843	4.89628e-09
b1662	0.55911	7.15072	0.0680824
b1663	-0.796131	5.54327	0.000416228
b1664	1.19453	6.67582	1.13067e-06
b1667	-0.565156	8.10171	0.0769875
b1668	1.88628	5.87982	3.01667e-14
b1669	-3.54352	5.81019	2.72128e-32
b1670	-4.17019	6.39091	1.10172e-31
b1671	-4.50105	7.20153	2.45029e-32
b1672	-4.47993	7.42722	1.27043e-35
b1673	-3.7498	9.57919	1.18813e-29
b1674	-2.64704	9.18537	4.05272e-17
b1675	1.4369	6.57509	1.88624e-08
b1676	0.441254	7.74173	0.0937419
b1677	0.452701	15.2529	0.139691
b1678	2.94305	7.19476	5.93497e-21
b1679	3.01446	3.3793	3.04302e-26
b1680	3.5061	5.43595	3.48131e-33
b1681	4.8661	6.07246	8.46391e-39
b1682	4.94337	5.43727	3.40105e-45
b1683	5.48567	7.03357	3.63925e-44
b1684	6.56072	5.39543	1.90739e-78
b1685	-1.17975	3.28806	1.96213e-06
b1687	-0.403631	5.61181	0.090423
b1688	0.288013	4.58662	0.179838
b4431	0.31554	0.375473	0.379637
b1689	-0.543738	4.6297	0.0373079
b1690	0.865399	5.20418	9.46407e-05
b1691	-0.172291	5.19648	0.606149
b1692	-0.343637	6.14402	0.128005
b1693	-0.353891	5.69537	0.137189
b1694	-0.137025	6.08452	0.774229
b1695	-0.107347	6.04406	0.64791
b1696	0.138542	4.8811	0.523916
b1697	-0.199096	0.575952	0.576386
b1698	0.438277	1.00406	0.142147
b1699	0.192202	0.935123	0.606136
b1701	-0.366393	3.40817	0.1165
b1702	-1.87848	9.69674	3.97615e-11
b1703	-0.382993	5.74111	0.0864801
b1704	0.118524	4.2362	0.62707
b1705	0.845643	1.73596	0.00356354
b1706	0.606292	4.51899	0.00380656
b1707	0.898124	7.81466	0.0016908
b1708	-0.146153	6.10566	0.526538
b1709	0.319964	3.71967	0.169212
b1710	0.585027	3.80774	0.00783176
b1711	-0.456437	3.84769	0.0425457
b1712	0.0603499	9.09444	0.844615
b1713	-0.0106194	8.61958	0.972014
b1714	-0.179233	6.32451	0.48911
b1715	-0.262922	0.781128	0.382069
b1716	0.656304	8.58865	0.0409344
b1717	0.706341	8.00046	0.0347201
b1718	0.307716	9.89985	0.295297
b1719	-1.1121	10.3336	0.000198291
b4535	0.59175	3.96976	0.0114446
b1722	0.403956	3.98516	0.114959
b1723	1.00944	5.38207	4.05899e-05
b1724	2.65621	5.24949	5.70558e-26
b1725	-1.83835	8.19616	4.3712e-09
b1726	0.50044	5.79257	0.0575716
b1727	-0.261153	3.60492	0.29073
b1728	0.487928	1.9015	0.0862479
b1729	0.671671	6.50429	0.0181287
b1730	0.421438	9.38576	0.158696
b1731	1.26385	3.40094	7.15295e-07
b1732	3.9348	6.43918	4.90299e-42
b1733	-0.663392	4.89221	0.00269662
b1734	-0.40717	5.87992	0.0682164
b1735	-0.10664	6.09924	0.729639
b1736	-0.0199454	3.92176	0.95816
b1737	-0.437822	6.58373	0.161482
b1738	0.461306	5.70748	0.138469
b1739	4.11331	9.80286	1.91529e-29
b1740	-0.0233964	5.46948	0.913136
b1741	-0.855788	3.74586	0.000161096
b1742	-1.76667	1.6996	1.93747e-12
b1743	-3.72284	9.32216	4.16955e-31
b1744	-0.449281	3.33061	0.247332
b1745	-0.821331	3.48673	0.0450105
b1746	-0.632314	3.83004	0.0794056
b1747	-0.0414711	3.13024	0.957844
b1748	0.279509	3.44073	0.427115
b1749	-0.146514	3.77246	0.573807
b1750	-1.06361	4.24187	4.90757e-05
b1751	-1.29341	4.96763	0.000107496
b1752	-1.05553	4.06339	0.000212247
b1753	-0.873348	3.50717	0.00156028
b1754	-0.749008	4.12676	0.000882743
b1755	-0.338653	3.03635	0.147742
b1756	-0.0593777	2.38917	0.81185
b1757	-0.902408	5.51943	0.0149333
b1758	-0.192066	2.58602	0.458635
b1759	0.13984	1.99772	0.593524
b1760	0.0736821	1.9831	0.764783
b1761	-0.219845	5.99354	0.3944
b1762	-0.324353	6.73416	0.251855
b1763	-0.765353	6.01724	0.00122381
b1764	-0.923568	6.71296	0.000465324
b1765	-1.00147	5.26663	0.000111109
b1766	-0.533927	5.1758	0.024235
b1767	0.461374	3.82988	0.0842775
b1768	-0.201963	4.45572	0.349857
b1769	-0.11623	6.71222	0.629186
b1770	-0.274207	6.83511	0.341831
b1771	-0.249103	5.58116	0.281146
b1772	-0.223179	5.47459	0.319804
b1773	-0.142864	5.52555	0.517716
b1774	-0.426377	4.60851	0.0525347
b1775	-0.536615	2.71532	0.0372459
b1776	0.122276	0.404611	0.810976
b1777	-0.918421	5.74308	0.00106464
b1778	-0.831653	6.4372	0.0118504
b1779	0.25775	10.1992	0.353847
b1780	0.254226	4.75373	0.306687
b1781	-1.14172	5.22926	6.39156e-07
b1782	0.535047	5.41806	0.108366
b1783	4.76959	9.1164	2.12961e-41
b1784	0.143444	8.18255	0.599577
b1785	-0.0592668	10.4504	0.829079
b1786	0.786516	7.74324	0.00478376
b1787	0.309833	5.43701	0.175222
b1788	0.148271	0.897038	0.661929
b1789	-0.155858	1.84523	0.550152
b1790	-0.645424	3.07946	0.0106761
b1791	0.0556457	2.01983	0.853975
b1792	-0.71729	4.9107	0.00616159
b1793	-0.876945	3.89124	0.00157778
b1794	-0.308321	5.44829	0.177373
b4676	0.46443	3.37438	0.0737923
b4675	1.50238	2.08527	3.09215e-06
b1795	5.60965	9.76738	6.73892e-53
b1796	2.63936	1.61465	8.74589e-21
b1797	2.81755	1.85971	1.2846e-24
b1798	-0.447956	5.84689	0.10012
b1799	-0.792588	5.20518	0.00272132
b1800	-3.42461	5.90831	1.39808e-19
b1801	-0.166181	1.52035	0.584363
b1802	-0.168302	1.03987	0.651917
b1803	-0.162058	2.35049	0.565038
b1804	-0.33057	4.00589	0.145314
b1805	-0.74152	4.19332	0.00330237
b1806	-0.174369	3.77077	0.490378
b1808	-0.612895	4.31581	0.0125521
b1809	0.12786	5.36841	0.710856
b1810	1.35353	9.00373	9.60044e-06
b1811	-0.097536	4.98428	0.683398
b1812	0.398808	3.64151	0.116334
b1813	0.655719	2.88583	0.00696333
b1814	-0.502787	6.81856	0.0596308
b1815	0.313438	2.8503	0.166609
b1816	-2.32343	5.47591	2.32942e-21
b1817	1.09724	8.20161	0.00148681
b1818	0.720714	7.06678	0.0207183
b1819	0.597944	7.18989	0.072914
b1820	1.2495	2.84683	6.36904e-08
b1823	0.3536	12.9517	0.305756
b1824	0.547309	12.1552	0.122709
b1825	0.871713	9.23537	0.00959771
b1826	1.00896	8.21133	0.00189021
b4536	0.714826	3.67509	0.0138662
b1827	-0.483988	6.01351	0.0275159
b1828	-0.343602	1.89191	0.401415
b1829	-2.60471	8.23521	1.57695e-19
b1830	0.489882	7.67359	0.0774841
b1831	0.0412944	6.57551	0.882569
b1833	0.578748	5.12234	0.00748572
b1834	1.13097	4.87999	2.70742e-07
b1835	-0.0566444	3.31865	0.822099
b1836	4.73496	7.04312	1.66423e-52
b1837	1.66806	2.98641	7.47307e-09
b1838	3.60572	4.13102	8.39488e-48
b4432	-5.03927	10.0971	2.81492e-36
b4433	-4.83236	9.23644	1.43114e-34
b1839	-0.39617	5.35638	0.123378
b1840	-0.561351	5.12582	0.00690608
b1841	-0.709542	4.63245	0.00113366
b1842	0.59295	2.69922	0.069103
b1843	-2.78108	4.42999	6.91759e-28
b1844	-1.29408	3.76555	2.05349e-09
b1845	0.16117	5.14451	0.455638
b1846	-4.30839	6.51192	7.1135e-55
b1847	2.54523	6.03005	1.07504e-20
b1848	-0.859564	5.9555	0.000871736
b1849	-0.0287084	0.857271	0.960767
b1850	0.219927	4.82793	0.329972
b1851	0.177284	4.18578	0.442526
b1852	0.438005	6.4035	0.0551259
b1853	-0.288816	5.82058	0.244948
b1854	-0.649525	8.235	0.0117028
b1855	0.392791	4.74455	0.0589774
b1857	-0.740926	4.45496	0.000786027
b1858	-0.508443	4.12885	0.0292177
b1859	0.0528104	2.82312	0.841746
b1860	-0.39634	5.68329	0.0758876
b1861	0.0302454	6.28589	0.891032
b4677	0.922705	1.50033	0.00186038
b1862	0.460158	6.46578	0.0618139
b1863	0.325898	4.91549	0.233753
b1864	0.0548475	6.20065	0.83628
b1865	-0.474544	5.03967	0.0480727
b1866	-0.696946	7.07929	0.00889342
b1867	-0.605317	3.49992	0.00446857
b1868	-0.325926	3.06877	0.182425
b1869	0.933792	4.32664	0.000709612
b1870	0.962495	4.11347	0.00012849
b1871	0.679842	4.35005	0.00511855
b1872	-0.625709	7.80098	0.0318402
b1873	0.0110873	7.77719	0.966342
b1874	1.24063	5.93887	0.000694998
b1875	-0.353787	3.23421	0.161069
b1876	-0.0769791	6.03961	0.77563
b1877	0.102212	6.43363	0.731308
b1878	0.150401	0.436863	0.705827
b1879	-0.708916	2.04962	0.0315049
b1881	0.405005	0.578107	0.281345
b1882	-0.22204	0.624889	0.532599
b1886	-0.209301	1.04281	0.536299
b1887	-0.56136	0.772974	0.122601
b1888	0.265445	0.396912	0.577856
b1891	-1.09366	2.93029	0.00283044
b1892	-0.753616	3.65776	0.0121977
b1895	-0.793191	6.29998	0.0118096
b1896	2.67137	6.20806	2.71709e-27
b1897	5.36798	6.40377	1.57737e-78
b4460	-0.710972	3.803	0.00561902
b1900	-1.06295	4.49968	2.91658e-05
b1901	-1.45229	5.03206	2.81533e-09
b1902	-1.47466	7.41216	2.28949e-07
b4434	-1.32767	3.70001	0.00781543
b1904	0.271479	2.3092	0.327949
b1905	0.223608	8.0081	0.471209
b1906	0.767388	6.30467	0.0102986
b1907	-0.314326	2.6071	0.215199
b1908	-1.46558	6.66175	1.63065e-09
b1912	-0.738132	5.13654	0.00118502
b1913	-0.189576	7.20463	0.455854
b1914	-0.508934	7.55999	0.0428979
b1915	1.01027	2.79961	0.00895927
b1916	1.09278	3.29582	4.83217e-06
b1917	0.812078	3.83082	0.000452362
b1918	0.716441	3.00168	0.00411034
b1919	0.713373	4.33758	0.00358463
b1920	0.510548	5.57576	0.0403315
b1921	0.86993	1.78763	0.00364875
b1922	0.507567	0.48896	0.361794
b1923	0.352993	6.08591	0.185183
b1924	-0.109838	0.991765	0.821905
b1927	2.56278	5.79597	3.71436e-28
b1928	-0.153399	4.38918	0.495269
b1929	0.600011	3.78423	0.0546899
b1930	0.680565	1.77632	0.0305716
b1931	1.60716	2.34312	1.08559e-08
b1932	0.941544	6.78909	0.00038088
b1935	0.242215	10.3724	0.401437
b1937	0.235971	5.01392	0.331537
b1938	0.242198	1.82597	0.461497
b1939	0.173767	1.32459	0.63873
b1940	1.0519	0.329507	0.00979435
b1941	0.75483	0.286028	0.0771421
b1943	-0.00256473	0.467673	1
b1944	0.162253	0.169176	0.903034
b1945	0.0129384	0.81526	1
b1948	-0.491593	1.03148	0.125785
b1949	-1.5343	2.31242	2.37223e-07
b1950	-1.90553	6.82058	1.11682e-09
b1951	0.116947	9.60273	0.708565
b1952	1.56558	6.00398	2.07151e-09
b1953	5.1373	7.31715	1.35322e-63
b1954	4.28771	3.1522	6.25627e-37
b1955	3.56565	5.42137	3.59842e-35
b1956	1.03259	4.84213	4.38646e-06
b1957	2.49684	4.65083	5.33742e-26
b1958	0.10851	4.67619	0.617386
b1959	-0.864236	2.51002	0.00403576
b1960	-0.48595	1.91097	0.0969645
b1961	-0.312546	4.30503	0.258355
b1962	0.353214	4.71051	0.134331
b1963	0.95194	4.29448	3.12841e-05
b4603	1.41208	3.76479	1.18837e-05
b1967	2.26878	8.72778	4.98829e-15
b1968	-0.146198	9.04802	0.619383
b1969	-0.460962	7.49568	0.1717
b1970	0.624728	6.30067	0.00985068
b1971	0.833518	5.38066	0.000133978
b1972	0.983615	4.09235	2.81258e-06
b1973	0.964868	6.58733	0.000613157
b1974	1.37772	5.32791	1.88707e-09
b1976	-1.7167	7.27219	2.37435e-09
b1978	-0.104276	4.99757	0.621096
b1981	0.211053	5.12391	0.392443
b1982	-0.653374	5.85333	0.00507186
b1983	0.560379	13.2242	0.0675154
b1985	0.166883	3.81779	0.471328
b1987	0.302358	3.11761	0.233511
b1988	0.822977	1.96921	0.00242535
b1990	1.40349	6.73863	6.36444e-08
b1991	-0.754598	4.40428	0.000703028
b1992	-0.85341	3.53667	0.00018748
b1993	-0.990561	3.69055	5.98614e-06
b1994	-0.643522	0.308987	0.0864641
b1995	1.4068	1.6233	1.47791e-07
b1998	0.308259	3.05808	0.26609
b1999	0.275604	1.9127	0.32247
b4435	-1.83915	3.20531	1.58954e-12
b2000	-1.43031	7.57215	6.65624e-05
b2001	-1.10826	3.28308	1.95901e-05
b2002	-0.883202	0.585192	0.0117755
b2003	-0.219864	0.11331	0.568611
b2005	2.3009	3.65458	5.9028e-18
b2006	-0.48435	1.6659	0.129689
b4538	0.174557	2.24354	0.471429
b2007	0.440324	7.38302	0.134283
b2008	0.0772075	4.6615	0.737775
b2009	-0.180809	6.66744	0.505209
b2010	-0.265441	2.97686	0.264391
b2011	-0.843409	5.13977	0.000158809
b2012	-0.307077	3.95387	0.300853
b2013	-0.999625	3.63354	0.0028094
b2014	0.961695	4.16143	0.00162876
b4678	0.453209	1.31333	0.156978
b2015	0.519405	4.27827	0.0382122
b2016	-0.0121178	5.23529	0.959869
b4539	-0.322188	3.5743	0.146671
b2017	-0.178872	3.83822	0.437105
b2018	0.266201	4.22792	0.304023
b2019	-0.571196	4.62452	0.0128448
b2020	-0.346668	4.38421	0.183794
b2021	-0.314702	4.08951	0.285271
b2022	-0.31103	4.58288	0.210296
b2023	-0.161973	3.37229	0.487033
b2024	-0.136098	3.70704	0.571942
b2025	-0.238674	3.68584	0.387396
b2026	-0.199899	4.14292	0.434785
b2028	1.69338	8.08317	1.39528e-08
b2029	-0.0556425	10.184	0.849605
b2030	0.286437	4.54532	0.303637
b2032	0.161069	11.3396	0.641
b2033	0.389106	10.4463	0.248979
b2034	0.23199	10.8006	0.494636
b2036	0.791347	12.1388	0.0259385
b2037	0.596179	10.4343	0.0811824
b2038	-0.00235117	8.9078	0.994579
b2039	-0.0514966	8.40439	0.883895
b2040	-0.181918	7.05177	0.566679
b2041	-0.272205	8.3686	0.389788
b2042	-0.59302	7.93463	0.0261233
b2043	-0.414319	6.02989	0.0622433
b2044	-0.375132	5.18236	0.179775
b2045	-0.324635	5.73658	0.190208
b2046	-0.373386	5.39716	0.155204
b2047	-0.200851	5.80464	0.547051
b2048	-0.289093	6.27691	0.257823
b2049	-0.771991	6.7001	0.0225872
b2050	-0.26559	6.4133	0.3288
b2051	-0.126324	5.54147	0.646319
b2052	-0.26234	7.18183	0.387194
b2053	-0.348566	7.75007	0.215615
b2054	-0.607902	5.32425	0.00974493
b2055	-0.432503	6.46887	0.132038
b2056	-0.182534	7.60964	0.483252
b2057	-0.488365	5.45485	0.0307652
b2058	-0.447863	4.04584	0.0546227
b2059	-0.45206	5.67421	0.0727568
b2060	-0.125679	6.03667	0.593358
b2061	-0.100698	3.5603	0.66232
b2062	-0.164395	5.45973	0.486705
b2063	-0.0517912	6.35885	0.824719
b2064	-0.995297	6.81289	8.57875e-05
b2065	-1.15821	6.30138	7.59184e-07
b2066	-0.171149	3.73512	0.548481
b2067	-0.135775	4.79237	0.531812
b2068	-0.453281	2.73576	0.0900292
b2069	0.00797015	3.06625	0.990699
b2070	0.213823	6.50373	0.354653
b2071	0.572389	7.0381	0.0472084
b2072	0.090206	2.56877	0.785054
b2073	-1.67409	1.97232	1.82034e-05
b4436	-1.44514	4.34494	5.07238e-07
b4437	-0.906986	4.1548	0.000961814
b2074	1.32809	2.00667	5.81074e-05
b2075	0.929544	3.09532	3.60785e-05
b2076	0.865025	2.81441	0.00343298
b2077	0.833988	1.71078	0.0246823
b2078	0.276047	2.13402	0.247264
b2079	-0.279852	3.3244	0.218473
b2080	3.38986	5.96459	1.87115e-33
b2081	-0.291899	4.25645	0.300695
b4438	-0.0457705	1.76978	0.940932
b2082	0.349509	6.60018	0.260302
b2085	-0.525198	10.1934	0.0710958
b2086	2.03873	5.85269	8.37354e-18
b2087	1.02063	2.4503	0.000717809
b2089	-1.08345	0.384671	0.0109786
b2090	-1.23607	6.6275	0.000120343
b2091	-1.68207	10.1427	1.47999e-07
b2092	-2.09736	12.3167	3.4051e-12
b2093	-2.11141	11.0234	4.66426e-13
b2094	-1.88817	10.8939	2.98838e-10
b2095	-1.92476	12.3882	6.51241e-10
b2096	-1.80905	11.8894	1.02541e-08
b2097	2.56134	6.77299	6.22272e-23
b2098	0.0919184	1.52356	0.763795
b2099	0.474905	1.55423	0.0874338
b2100	-0.0549138	1.92937	0.838635
b2101	-0.99364	3.17393	4.80638e-06
b2102	-1.20474	2.85138	3.57519e-07
b2103	-0.201897	1.5525	0.463735
b2104	-0.0219371	0.779572	0.924202
b2105	-0.665221	2.86738	0.0252903
b2106	-0.670691	2.4322	0.00604471
b2107	-0.195848	4.03128	0.365036
b2108	-1.00463	9.88578	0.00131588
b2109	-1.55183	9.82933	3.37248e-05
b2110	-1.38694	9.70616	0.000543164
b2111	-1.44097	14.1625	9.04471e-06
b2112	0.981719	6.40491	0.00034782
b2113	-0.70274	6.62539	0.00387361
b2114	-0.94229	5.81254	0.000625533
b2118	0.392763	3.14189	0.128216
b4541	0.766373	2.21058	0.00393934
b2119	0.458353	3.87263	0.112885
b2120	0.580952	4.44694	0.0121623
b2121	0.188644	2.84598	0.670018
b2122	-0.186659	3.53157	0.697201
b2123	0.25785	3.38102	0.368092
b2124	-0.189526	5.08469	0.483366
b2125	-1.50569	4.55837	9.69946e-11
b2126	-1.48703	5.58121	1.23444e-11
b2127	3.61645	4.45383	5.46015e-41
b4542	-0.981983	1.39583	0.00197129
b2128	1.83761	1.93156	3.09818e-10
b2129	2.90989	2.51059	7.06495e-21
b2130	4.86471	2.72328	2.0417e-41
b2131	4.69947	4.36828	7.89542e-61
b2132	-0.437703	5.3504	0.0679943
b2133	0.391573	5.95564	0.0865545
b2134	-0.0648095	3.52938	0.811347
b2135	2.13662	3.64069	8.07361e-12
b2136	1.42261	3.50916	1.58329e-09
b2137	4.60279	4.11125	9.17098e-45
b2138	0.417386	0.281389	0.427384
b4679	3.99943	3.89666	2.0998e-39
b2140	0.230751	2.35371	0.423389
b2141	-0.290039	2.98292	0.424019
b2142	1.00214	4.01088	0.000535985
b2143	0.545694	5.5065	0.0232732
b2144	0.0204705	4.2985	0.929042
b2145	0.656417	4.10333	0.00351763
b2146	-1.33102	10.4749	0.000227147
b2147	-1.25668	10.1619	0.000281104
b2148	-0.846292	5.45121	0.00669687
b2149	-1.07791	5.32249	9.03222e-05
b2150	-2.58206	6.95375	3.60057e-07
b2151	-2.18245	4.13229	1.4509e-18
b2152	-0.338051	2.70554	0.239926
b2153	-0.355967	4.87076	0.103319
b2154	-1.55335	4.89948	1.64828e-09
b2155	-0.591526	2.25007	0.0156682
b2156	1.51346	4.68007	1.25044e-11
b2157	-0.547569	5.18533	0.0187034
b2158	-0.0785043	2.83842	0.778525
b2159	-0.0735717	3.98657	0.726152
b2160	0.0301886	3.55548	0.904729
b2161	-0.515435	2.51718	0.0532591
b2162	-0.132529	3.76654	0.542279
b2163	0.0441909	4.57887	0.835208
b2167	0.00869174	5.7054	0.970014
b2168	-0.178329	4.30152	0.480682
b2169	-0.744757	4.24729	0.00168208
b2170	-0.508595	2.46064	0.0819571
b4502	-0.157829	1.84321	0.662976
b2171	0.0417423	3.68711	0.853019
b2172	-2.00112	5.73518	6.49902e-06
b2173	2.12055	2.7408	2.46227e-10
b2174	1.49616	2.95026	3.97676e-09
b2176	0.0489047	4.30106	0.860331
b2177	0.18026	5.04198	0.423319
b2178	0.228187	3.22188	0.36239
b2179	0.373509	2.89901	0.11049
b2180	-0.242344	5.51502	0.334414
b2181	-2.31775	5.33516	1.63484e-09
b2182	0.480193	4.4862	0.0466688
b2183	0.638463	4.78943	0.00569469
[truncated: 2,053 more rows]

## Sheet: hs-ori (EDGER)
EdgeR output for testing differential expression between hns-stpA and ori2 mutants. Negative fold-change indicates down-regulation in hns-stpA relative to ori2, and positive fold-change indicates the reverse
Gene	logFC	logCPM	PValue
b0001	-0.18397	5.60539	0.520977
b0002	-1.36234	7.50097	1.02751e-05
b0003	-1.43395	6.38234	1.87542e-05
b0004	-0.940477	6.70476	0.00428882
b0005	-0.0292018	1.87502	0.915354
b0006	-0.0819834	4.08121	0.720963
b0007	-0.813775	4.60336	0.000216195
b0008	-0.893862	8.40946	0.00121062
b0009	-0.687427	4.66798	0.00197044
b0011	-1.13745	2.16658	4.11006e-06
b0013	-0.77182	0.891997	0.0203941
b0014	0.263644	9.63626	0.363725
b0015	0.407076	6.48987	0.0980987
b0018	-2.00495	4.48279	3.61451e-11
b4413	-2.08181	2.1923	8.21538e-11
b0019	-0.867873	7.03817	0.000474025
b0020	-0.252611	5.91463	0.25166
b0023	2.41354	9.69402	8.74408e-09
b0024	-0.951057	1.9847	0.000812361
b0025	-0.351363	5.82502	0.135043
b0026	-0.556569	7.5123	0.032489
b0027	-0.646167	4.46457	0.00360087
b0028	-0.142489	4.01147	0.529854
b0029	-0.00837084	4.82936	0.964906
b0030	-1.32549	4.83719	1.33935e-07
b0031	-0.658499	5.17746	0.00222331
b0032	0.0360671	0.838028	1
b0033	-0.541204	3.27939	0.0312874
b0034	0.283157	8.26439	0.366942
b0035	-1.18147	4.66351	2.89932e-07
b0036	-3.16456	4.83277	2.23557e-25
b0037	-2.03959	6.6611	1.88283e-13
b0038	-2.93669	6.04912	9.47229e-19
b0039	-2.38907	6.80056	1.3663e-15
b0040	-2.58581	5.91801	2.47699e-17
b0041	-1.79816	7.62708	5.97765e-11
b0042	-2.11493	7.71815	1.12515e-13
b0043	-2.20799	7.83482	1.71872e-11
b0044	-2.33398	5.55567	9.09332e-14
b0045	-1.95841	6.42775	5.37578e-09
b0046	-1.19704	2.26863	0.00021679
b0047	-0.42573	2.82294	0.106937
b0048	-0.848518	4.44562	0.00268875
b0049	-0.738836	3.9216	0.0010875
b0050	-0.0312292	4.78293	0.88343
b0051	-0.510146	5.24721	0.0171673
b0052	-0.602811	5.03644	0.00453599
b0053	-0.313162	7.56236	0.206408
b0054	-1.28461	7.90931	3.87942e-06
b0055	-0.704897	4.98446	0.00105103
b0056	-0.923857	5.76402	3.98227e-05
b0057	-1.03145	3.1103	0.000107076
b0058	-0.446235	3.6922	0.0379149
b0059	0.0219014	4.48075	0.940022
b0060	-0.4709	4.54436	0.0531264
b0061	-1.60191	0.902638	1.12351e-05
b0062	-2.42505	3.08141	2.39631e-18
b0063	-2.51442	1.94603	3.6213e-11
b0064	-2.03999	4.75993	3.96081e-18
b0065	-1.12807	3.57948	8.60228e-06
b0066	0.0859636	0.976719	0.874267
b0067	1.05757	1.15799	0.0070411
b0068	0.571029	1.71085	0.0607265
b0069	-0.154522	3.17025	0.619745
b4577	-1.00325	7.87255	0.00041731
b0070	-0.624807	4.22542	0.00625979
b0071	-1.05374	4.53478	5.81003e-05
b0072	-0.905855	4.64787	0.00415189
b0073	-0.454673	4.05014	0.128542
b0074	-0.305256	4.36461	0.2066
b0075	-0.622544	3.65	0.0388892
b0076	-0.32197	9.67082	0.265564
b0077	-0.325332	4.10938	0.129955
b0078	-0.489147	2.7161	0.0626243
b0081	-1.05601	6.24971	2.63717e-06
b0082	-1.22719	6.314	2.21426e-07
b0083	-0.854059	4.91361	0.000183988
b0084	-0.983742	9.85996	0.00184555
b0085	-0.82953	6.55912	0.00052373
b0086	-0.990115	6.04507	1.5956e-05
b0087	-1.0374	5.54881	1.00494e-06
b0088	-1.07949	6.61217	4.40333e-06
b0089	-1.00431	6.51289	2.42469e-05
b0090	-1.08742	5.99982	8.18862e-07
b0091	-1.17878	6.54401	1.52909e-06
b0092	-1.34884	6.57096	1.44784e-07
b0093	-1.16516	6.73105	7.27472e-06
b0094	-1.10953	7.65953	3.17628e-05
b0095	-1.33235	8.30076	1.13491e-06
b0096	-1.2052	8.76777	4.0912e-06
b0097	-0.350113	5.23844	0.121754
b0098	0.0154652	7.84626	0.953355
b0099	-0.470456	2.03949	0.0735758
b0100	-0.346032	2.44656	0.168803
b0101	-0.257543	3.17924	0.318326
b0103	-0.909902	5.13123	5.65526e-05
b0104	-0.0621638	4.07703	0.814699
b0105	0.622236	0.144494	0.164911
b0106	0.132228	1.76737	0.705753
b0107	-0.770391	2.96098	0.00374794
b0109	-0.556335	4.82049	0.0104834
b0110	-1.1443	4.3316	1.88976e-06
b0111	-0.995969	4.23151	2.82045e-06
b0112	-0.560913	4.08883	0.0168056
b0113	2.18781	4.15415	1.34524e-15
b0114	1.12869	8.56523	0.000368232
b0115	0.719114	8.45539	0.0210904
b0116	-0.304959	8.94369	0.315192
b0117	-1.77639	2.86969	4.60389e-13
b0118	-2.05847	9.21975	2.02476e-09
b0119	-2.27956	6.01899	1.24015e-15
b0120	-0.53522	5.31804	0.0380572
b0121	-0.359047	5.14418	0.173882
b0122	0.169996	4.19191	0.528643
b0123	-0.463145	4.03588	0.0545052
b0124	-0.596942	4.51624	0.0171078
b0125	-0.00555099	4.53483	0.983907
b0126	0.145269	6.00106	0.605869
b0127	-0.632661	4.29595	0.00518664
b0128	-0.875163	3.97294	3.76958e-05
b0129	-1.19867	3.73047	5.25054e-07
b0130	-0.51756	4.23405	0.0155797
b0131	-0.097216	5.07283	0.741444
b0132	-0.133489	6.14042	0.569355
b0133	-0.46021	5.883	0.0388813
b0134	-0.389168	5.25665	0.0992099
b0135	-0.131782	8.65792	0.682962
b0136	-0.425719	7.25842	0.192378
b0137	-0.360062	6.4743	0.257199
b0138	-0.128597	7.76924	0.655372
b0139	0.550095	8.36953	0.0699843
b0141	0.822746	9.41803	0.0230499
b0142	0.0528007	3.25665	0.841496
b0143	0.58418	5.01336	0.103763
b0145	-0.724379	8.28482	0.00699223
b0146	-1.28566	8.73182	0.000869116
b0147	-0.079353	2.20185	0.824077
b0148	-0.802614	4.38354	0.000332397
b0149	-0.544067	5.3073	0.010102
b0150	-0.74216	4.27426	0.00125568
b0151	-1.30283	1.62457	0.000259967
b0152	-0.795258	1.66036	0.00446691
b0153	0.239751	2.34204	0.415397
b0154	-0.516231	5.84801	0.019066
b0155	-0.62493	6.42039	0.00700743
b0156	-0.155156	6.38667	0.652658
b0157	-0.0456674	2.43957	0.87441
b0158	-0.84983	3.43358	0.00024189
b0159	-0.819851	5.76487	0.000167882
b0160	-0.494224	5.25429	0.0244819
b0161	-0.310186	6.81334	0.232066
b0162	-0.856093	4.65553	0.000384245
b0163	-0.785488	7.87223	0.0116892
b0164	-0.335934	2.40213	0.204316
b0165	-0.783556	2.21155	0.00519259
b0166	-0.500784	6.64696	0.0505914
b0167	-0.771672	4.74087	0.000997032
b0168	-0.101305	6.58102	0.709001
b4414	0.528039	6.40034	0.105467
b0169	0.343545	8.80055	0.374469
b0170	0.231208	8.68938	0.58247
b0171	-0.552318	5.147	0.00827998
b0172	-1.0539	7.17702	2.04537e-05
b0173	-0.864153	5.89516	0.000153345
b0174	-0.172518	6.11181	0.462791
b0175	-0.727288	5.30064	0.00120928
b0176	-0.643589	6.8578	0.0096416
b0177	-0.685572	8.20553	0.00787426
b0178	-0.62721	7.23778	0.0163582
b0179	-0.478714	7.08077	0.0589405
b0180	-0.31084	6.56448	0.183065
b0181	-0.210792	6.45406	0.377759
b0182	-0.375747	5.2293	0.115074
b0183	-0.0633676	3.23577	0.819005
b0184	0.218332	6.61302	0.374058
b0185	-0.371407	5.80803	0.210038
b0186	-1.18758	6.02059	2.54965e-06
b0187	-0.756001	3.47706	0.000847954
b0188	-0.397162	3.78321	0.0908652
b0189	-1.45465	4.48553	1.16516e-11
b4406	-1.04358	4.73314	4.31719e-06
b0190	-0.143922	4.10173	0.494822
b0192	-0.573586	5.10853	0.00657864
b0193	-0.296717	2.99197	0.241484
b0194	-0.181751	6.71349	0.517772
b0195	-0.114706	2.74137	0.73529
b0196	-0.146742	3.36999	0.64368
b0197	-0.851455	6.06723	0.00124886
b0198	-0.56244	3.30686	0.0167121
b0199	-0.279352	2.96872	0.324044
b0200	-1.1486	5.79253	4.03527e-07
b0207	-0.157162	3.47034	0.491456
b0208	-0.697179	4.07928	0.0070344
b0209	-1.21594	6.19596	9.84261e-07
b0210	-1.11541	6.47523	9.28124e-06
b0211	0.183979	7.76761	0.583829
b0212	-0.303835	5.69873	0.309555
b0213	-0.924761	4.81365	0.000173336
b0214	-1.03924	4.00533	1.04867e-05
b0215	-0.951807	5.28609	1.06599e-05
b0217	-0.207282	9.34954	0.460922
b4586	-0.181666	10.2434	0.565125
b0218	-0.031278	8.43218	0.921125
b0219	-0.869179	4.86709	0.000195397
b0220	0.445208	5.62297	0.0913178
b0221	-3.97073	4.71287	3.79955e-20
b0222	-0.981892	5.09089	1.10605e-05
b0223	-0.253607	4.41894	0.302559
b0224	-0.183938	5.56699	0.509531
b0225	-0.17471	6.21746	0.50423
b0226	0.0341845	6.90791	0.904733
b0227	-1.33359	1.76423	8.38286e-07
b0231	-1.61782	3.98328	6.10584e-12
b0232	0.159616	3.52836	0.582425
b0233	-0.303073	3.40165	0.219402
b0234	-0.985749	3.46268	3.29122e-06
b0237	-0.794489	7.82364	0.00238587
b0238	0.105486	2.82324	0.742363
b0239	-1.45472	4.89668	1.73156e-09
b0240	-0.411891	5.98325	0.097454
b0241	-0.459185	5.39841	0.0446114
b0242	-0.446215	6.53256	0.0652845
b0243	-0.303867	6.52344	0.198816
b0245	0.128725	0.882982	0.653542
b0248	-0.215401	1.9312	0.486766
b0250	-1.54892	3.74543	2.9946e-10
b0251	-0.468949	0.411731	0.27152
b0252	-0.451292	0.675563	0.213133
b0253	-0.272527	3.35915	0.214026
b0254	-0.263142	2.16801	0.311627
b0255	-1.15417	2.00533	2.24187e-05
b0256	-1.11403	3.2997	2.03279e-05
b0257	-0.748465	2.60286	0.00250948
b0258	-1.03308	2.08724	0.0001494
b0260	-0.985021	2.13301	0.00272179
b0261	-1.28736	4.42561	1.97243e-07
b0262	-0.527424	0.316948	0.276454
b4505	-0.837765	3.07501	0.0048045
b0266	-1.05617	2.29277	0.00100795
b0268	-0.608475	2.42784	0.0377218
b0269	-0.969338	2.5788	0.00242611
b0270	-1.8923	1.84466	1.66916e-08
b0271	-1.80927	2.62398	2.79538e-09
b0272	0.00120325	2.4524	1
b0273	1.03332	2.50177	0.0338004
b0276	-1.42284	6.7968	1.88685e-06
b0277	-0.140011	8.50137	0.634312
b0278	-0.106017	10.8308	0.709903
b0279	-0.35894	8.27026	0.178664
b0280	-0.156353	6.37299	0.59401
b0281	-0.761916	6.45141	0.00392769
b0282	-0.83453	1.60541	0.00181429
b0287	-1.03021	5.31068	1.34705e-05
b0288	-0.30989	3.92498	0.152539
b0140	-0.66628	5.32214	0.00627273
b0295	-0.202065	4.72554	0.381313
b4506	0.199519	4.08306	0.365723
b0296	0.617371	6.06947	0.00692066
b4671	-0.0412902	10.1462	0.91284
b0300	0.037325	5.15886	0.86448
b0301	-0.234235	8.59354	0.390256
b0303	-0.595033	8.04954	0.0311585
b0304	-0.825641	5.61693	0.000106323
b0305	-0.460564	3.71382	0.0436403
b0306	-2.32217	8.60464	6.66053e-07
b0307	-2.08102	8.97124	9.61622e-06
b0308	-1.82452	7.71796	1.5225e-05
b0309	-0.82767	5.03651	0.0108016
b0310	-0.17679	8.50272	0.524167
b0311	-1.48637	2.78756	4.33998e-08
b0312	-1.12405	3.29587	3.82163e-06
b0313	-1.55784	2.14864	1.19556e-07
b0314	-1.0412	5.12746	1.30452e-05
b0315	0.976595	8.04384	0.0133382
b0316	0.225248	4.10611	0.296329
b0317	-1.48787	2.15171	5.151e-09
b0318	-1.55791	5.22271	2.78717e-11
b0319	-1.4675	4.78229	5.10233e-08
b0320	-2.07985	5.90594	1.32928e-08
b0321	-2.09621	5.40741	4.64481e-11
b0322	-1.30348	2.93642	6.51467e-07
b0323	-1.57063	2.66604	2.41322e-09
b0324	-1.11477	4.10694	4.36772e-07
b0325	-0.447281	5.64043	0.0341894
b0326	-0.256803	7.02547	0.310261
b0327	0.156828	1.62458	0.653695
b0328	-1.30783	4.70658	0.000190348
b0329	-1.28102	10.3177	0.000410365
b0330	-1.77636	2.6792	2.37796e-09
b0331	-1.89444	0.372719	6.19022e-08
b0333	-2.17992	0.156688	2.72529e-06
b0334	-3.18553	0.276307	1.87772e-09
b0335	-1.42783	1.44926	1.28067e-06
b0336	-0.85749	2.15428	0.00383767
b0337	-0.492566	3.99069	0.0184361
b0338	0.317928	1.19873	0.338662
b0341	-0.545794	0.583852	0.150106
b0342	-0.341972	2.53911	0.144814
b0343	-0.991214	5.03992	2.53567e-05
b0344	0.39892	3.34362	0.136802
b0345	-0.874135	3.12477	0.000166104
b0346	-2.34177	3.52608	3.37651e-11
b0350	-1.50951	-0.360629	0.00108118
b0351	-1.29641	0.501203	0.000666066
b0352	-1.88654	0.939538	1.84799e-08
b0353	-1.19948	1.38	0.00075631
b0354	-0.124413	5.37244	0.628791
b0355	0.0872464	3.35616	0.697424
b0356	-0.596023	4.24122	0.0047858
b0357	-0.307085	2.50674	0.204885
b0358	-1.36211	3.01909	2.90271e-08
b0359	-0.740819	0.356794	0.0311214
b0362	1.11854	3.88104	0.000406643
b0363	0.952845	6.12364	0.00458299
b0364	0.975711	6.35308	9.08469e-05
b0365	1.07444	3.08671	0.00188061
b0366	0.767669	1.44161	0.0410582
b0367	0.397118	1.3435	0.162589
b0368	0.388945	2.28346	0.175622
b0369	0.119153	5.19296	0.584677
b0371	0.747757	8.18804	0.00786531
b0374	0.557643	4.26612	0.0260401
b0375	0.125794	7.79089	0.636448
b0376	0.638692	4.67599	0.0243974
b0377	0.146599	4.18846	0.515409
b0378	0.555932	4.49001	0.00908904
b0379	0.686776	0.186327	0.127836
b0380	-0.507231	4.58519	0.138479
b0381	0.657299	5.81387	0.00732888
b0382	0.367755	9.38972	0.214699
b0383	0.425637	6.18226	0.0620258
b0384	-0.0275712	4.75393	0.908058
b0385	0.44107	1.07234	0.213046
b0386	-0.216696	4.28923	0.358941
b0387	0.0840579	4.08812	0.733422
b0388	0.188848	4.62787	0.412937
b0389	0.340538	6.84573	0.180036
b0390	0.922088	3.97013	0.000189924
b0391	1.10226	6.21351	9.21746e-05
b0392	0.142421	5.61543	0.560198
b0393	0.520847	3.77423	0.0694535
b0394	-0.131631	4.62703	0.595463
b0396	-0.106098	3.45138	0.636803
b0397	0.20233	4.40511	0.375352
b0398	0.489555	3.18464	0.0376443
b0399	0.138726	2.66002	0.570946
b0400	0.402806	3.28598	0.11519
b0401	-0.949652	4.98478	1.7022e-05
b0402	0.797992	3.29462	0.00122141
b0403	0.319949	3.43975	0.318862
b0404	0.483198	1.98218	0.105214
b0405	1.22585	3.57235	0.00170384
b0406	1.39463	6.20478	4.24525e-06
b0407	1.36556	6.57641	5.73573e-05
b0408	0.950244	6.77007	0.00173646
b0409	0.806041	6.36081	0.00275332
b0410	0.537474	5.27777	0.106101
b0411	2.35839	6.43898	1.25237e-15
b0412	-0.179739	2.60093	0.504455
b0413	-0.521895	4.36071	0.0211737
b0414	-0.330648	5.48422	0.137048
b0415	0.447327	5.11758	0.0456098
b0416	0.62777	4.99829	0.00439674
b0417	0.152388	4.22213	0.518794
b0418	-0.351507	5.35163	0.169347
b0419	-1.09194	6.44142	4.91841e-05
b0420	0.997175	5.90236	6.24583e-05
b0421	0.946242	5.04913	0.000290293
b0422	0.804451	4.25799	0.00185959
b0423	1.20167	4.52443	7.09793e-06
b0424	-0.603522	3.8664	0.011967
b0425	-0.863588	4.63366	0.000279912
b0426	1.48955	7.80325	2.21306e-05
b0427	1.00751	3.44053	0.000666963
b0428	-0.100355	7.83667	0.83659
b0429	-0.358328	6.42001	0.352577
b0430	-0.0741582	6.43654	0.805785
b0431	0.444665	7.42798	0.181252
b0432	1.13919	6.88525	0.00039443
b0433	1.51408	3.68646	1.25518e-05
b0434	1.24429	4.58936	2.56617e-05
b0435	-0.501263	9.08912	0.0701778
b0436	1.16991	8.06348	0.00282929
b0437	-0.075343	7.16031	0.762165
b0438	-0.171561	8.10373	0.500919
b0439	1.23761	8.05557	4.54589e-06
b0440	-0.382965	7.57258	0.164954
b0441	0.661221	7.20593	0.0109478
b0442	-0.353764	3.49565	0.215563
b0443	-0.79824	3.53201	0.0100417
b0444	0.518876	4.84225	0.0178745
b0445	-0.0782293	3.99809	0.766166
b0446	0.387374	2.85359	0.118725
b0447	-1.0131	2.37461	0.000131386
b0448	-0.636842	3.69133	0.00758034
b0449	-0.134869	3.39346	0.570654
b0451	0.662403	2.52172	0.0151056
b0452	-0.257312	4.13547	0.254125
b0453	-0.0513844	6.07537	0.826543
b0454	-0.162857	2.40411	0.561803
b0455	-1.44645	6.64216	1.15067e-05
b0456	-0.0714241	2.13086	0.836184
b0457	-0.0504198	4.92287	0.828003
b0458	0.586503	5.19086	0.0118772
b0459	0.384533	6.55608	0.120087
b0460	0.429069	9.9794	0.121962
b0461	0.359475	10.526	0.208044
b0462	0.458914	6.05626	0.0588328
b0463	0.638079	4.83418	0.017402
b0464	0.67791	4.48044	0.0105633
b0466	0.698719	1.24982	0.0494706
b0467	-0.370808	2.59645	0.246845
b0468	0.165743	2.27919	0.573559
b0469	1.92548	3.58036	1.51898e-06
b0470	0.425628	5.28897	0.0860019
b0471	0.114838	4.41331	0.649436
b0472	0.417456	4.03235	0.0712425
b0473	1.0748	7.27852	9.35726e-05
b0474	1.53863	6.74942	1.58161e-05
b0475	-0.752283	4.40595	0.00194408
b0476	-0.235676	3.53627	0.339472
b0477	0.838361	4.44008	0.00826741
b0478	0.551793	5.41491	0.0226889
b0479	0.362615	3.58248	0.237997
b0480	-0.424123	6.12423	0.0633415
b0481	1.04182	2.95285	6.23881e-06
b4585	1.0678	1.12438	0.00125261
b0482	0.923268	3.91739	1.86887e-05
b0483	1.89401	5.03703	1.96878e-10
b0484	-0.600714	7.05001	0.0205689
b0485	-0.0949983	7.22658	0.739611
b0486	-0.0108624	6.66063	0.966545
b0487	0.280812	4.74161	0.208274
b0488	-0.714125	4.50979	0.00380214
b0489	-1.35344	5.96826	2.524e-08
b0490	-0.120017	5.57957	0.636397
b0491	-0.382925	5.16944	0.0916522
b0492	0.463725	5.26819	0.0354729
b0493	0.328711	3.69318	0.166354
b0494	1.29978	6.72576	1.16872e-05
b0495	0.29635	3.839	0.196866
b0496	0.689986	4.90199	0.00262529
b0497	0.146119	11.4882	0.594924
b0498	0.392565	11.2169	0.155389
b0499	0.239148	10.2788	0.408892
b0500	0.0593353	9.26468	0.829778
b0502	0.619296	6.07963	0.0113601
b0503	0.852327	3.13746	0.00207518
b0504	-0.398329	3.05194	0.335736
b0505	0.23021	3.77488	0.614048
b0506	0.00481973	8.1234	0.985214
b0507	-0.937172	3.26118	0.000611459
b0508	-0.726741	4.63776	0.00439376
b0509	-0.652972	3.97765	0.00609941
b0511	-1.19758	6.65208	9.41159e-05
b0512	-0.915301	8.19871	0.0101732
b0513	0.00887136	4.31063	0.979821
b0514	0.0610749	4.83219	0.790466
b0515	-0.482333	7.36327	0.0720672
b0516	-0.334858	6.07229	0.139596
b0517	0.0185297	4.95421	0.936633
b0518	-0.419292	4.91544	0.176825
b0520	-0.457809	4.29405	0.0966457
b0521	-0.76936	3.19078	0.0394146
b0522	0.884026	1.58061	0.00481566
b0523	1.48939	0.265346	0.00245695
b0524	1.9809	4.34248	1.46218e-11
b0525	1.89998	8.20246	1.85394e-08
b0526	0.982175	4.72924	0.00097237
b0527	1.11386	0.246014	0.0354324
b0528	0.496118	3.3635	0.0433673
b0529	0.147622	4.86695	0.494413
b0530	-0.0269533	8.57147	0.923743
b0531	0.187022	6.54727	0.430783
b0532	0.237318	6.27729	0.444605
b0533	0.0951615	4.48706	0.701139
b0534	0.144569	3.26589	0.563471
b0535	-0.278362	6.85891	0.312296
b0537	0.455766	5.83713	0.0663289
b0542	1.05353	3.86195	2.56667e-05
b0543	0.822005	7.5514	0.00401489
b0544	0.241203	11.5931	0.409889
b0545	0.661828	10.0019	0.0261838
b0546	0.277395	11.4207	0.333046
b4588	0.591946	0.505217	0.0958384
b0547	0.495794	0.731384	0.157994
b0551	-0.26093	3.39267	0.346207
b0552	2.00885	2.56427	4.95434e-08
b0553	1.86416	8.94442	7.35242e-08
b0554	1.48838	3.89795	3.12907e-09
b0556	2.54738	4.05348	2.35238e-09
b4510	2.60425	2.65276	1.42048e-08
b0557	3.2972	6.46451	3.74678e-11
b0558	0.0982084	5.54654	0.700438
b0559	0.411175	5.30069	0.0858124
b4589	0.56344	2.39229	0.0235918
b0561	1.52709	1.53156	3.98442e-06
b0562	1.21857	4.77611	4.95866e-07
b0563	0.646338	3.98044	0.0142421
b0564	0.646177	12.148	0.0453334
b0565	0.677357	10.1949	0.078889
b0566	-0.0966483	2.59484	0.771428
b0567	0.782537	2.34359	0.0196602
b0568	0.597002	4.24621	0.0177344
b0569	0.777083	3.84946	0.00280087
b0570	0.582754	2.20797	0.0482401
b0571	0.464236	2.2442	0.156201
b0572	-0.303828	2.74505	0.282715
b0573	0.239799	2.13066	0.359824
b0574	0.197984	2.05124	0.509178
b0575	-0.0960314	2.35899	0.792405
b0576	0.787501	3.13373	0.0107035
b0578	0.901805	4.71841	0.000204831
b0579	0.314952	2.74055	0.20438
b0580	0.175356	3.2444	0.495352
b0581	-1.16905	5.30546	6.31415e-06
b0583	0.738712	0.702047	0.0469368
b0584	-0.307864	1.62801	0.386981
b0586	0.580811	2.79682	0.0112218
b0587	1.19592	5.73347	9.1242e-05
b0588	0.915161	0.215778	0.0481864
b0590	1.88501	-0.433602	0.000400304
b0592	0.30731	0.609701	0.51083
b0595	-1.01908	-0.0634375	0.039333
b0596	0.301061	1.28525	0.371125
b0597	0.511159	0.439103	0.290888
b0598	-1.9691	7.65366	5.68986e-06
b4512	-1.22069	4.55653	0.000644934
b0599	-0.615039	4.0466	0.0139742
b0600	0.597013	3.11776	0.0124462
b0601	0.0299334	4.29496	0.889379
b0602	0.247114	4.80932	0.28763
b0603	0.174324	8.50184	0.536491
b0604	0.692387	3.8458	0.0011453
b0605	0.200434	9.17681	0.507713
b0606	0.655045	7.13671	0.00802975
b0607	-0.119069	6.04872	0.641972
b0608	0.0944941	2.86219	0.697381
b0610	1.35195	3.81222	1.12931e-05
b0611	0.514771	4.3655	0.0202933
b0612	-0.684172	4.23395	0.00730217
b0613	-1.24401	4.3235	2.08401e-05
b0614	-2.41158	8.84551	4.57437e-12
b0615	-1.39695	6.8276	5.0125e-06
b0616	-1.33207	6.3958	4.64199e-06
b0617	-1.28092	5.08015	2.79959e-05
b0618	-0.903631	7.20087	0.00753877
b0619	-0.268592	5.08502	0.217382
b0620	-0.0569201	5.05378	0.802964
b0621	-0.428569	7.31883	0.110152
b0622	0.277835	8.16767	0.294129
b0623	0.00380028	12.7986	0.989617
b0624	0.565143	3.75878	0.0559576
b0625	-1.23022	1.62733	8.91061e-06
b0626	-0.751379	2.3536	0.0030122
b0627	0.523027	4.14815	0.0598275
b0628	0.997299	6.01156	3.63101e-05
b0629	0.621034	4.85058	0.0196449
b0630	0.667203	4.43173	0.00263501
b0631	1.93468	5.42318	3.58679e-12
b0632	1.08153	5.35365	0.000169668
b0633	0.727152	5.21723	0.00208926
b0634	0.692785	4.11106	0.0018909
b0635	1.49884	4.46124	2.0107e-06
b0636	1.11931	3.55676	8.37718e-05
b0638	0.975665	2.0938	0.00212087
b0639	0.72751	3.65666	0.00363277
b0640	0.718635	5.39067	0.00118492
b0641	0.303222	5.65048	0.157409
b0642	0.407433	7.56387	0.110682
b0643	-1.26885	7.58149	2.81653e-05
b0644	0.153603	5.76254	0.47298
b0645	0.911868	4.63246	0.00385853
b0646	0.918218	4.62735	0.000728466
b0647	1.02176	5.24453	0.000246008
b0648	0.274253	6.66721	0.246168
b0649	0.403522	6.6387	0.093173
b0650	0.505373	4.71772	0.026121
b0651	-0.280602	6.24315	0.296266
b0652	-0.347969	4.21337	0.225818
b0653	-0.568307	2.816	0.0438306
b0654	-0.264434	3.42085	0.293408
b0655	-1.32516	6.14612	6.87754e-05
b0657	0.51249	4.81714	0.0243595
b0658	0.0521155	6.63531	0.846565
b0659	-0.443064	5.15875	0.0622327
b0660	-0.387624	6.60408	0.131027
b0661	0.665823	4.85631	0.027994
b0662	-0.955275	5.87117	2.48476e-05
b0674	0.0174691	5.04929	0.939818
b0676	-0.0462421	5.82139	0.835731
b0677	0.112328	5.59499	0.600909
b0678	0.0925075	4.51326	0.675565
b0679	-0.431523	6.25406	0.0829412
b0680	0.939866	6.43314	0.000330315
b0681	-0.311159	3.40292	0.301173
b0682	0.9298	2.4594	0.00321048
b0683	0.976849	8.51944	0.0013496
b4637	0.841043	5.69649	0.00263859
b0684	0.794755	6.76887	0.00568474
b0685	1.58111	1.12495	0.000251974
b0686	-0.0210637	3.19253	0.961996
b0687	0.474516	6.08999	0.0330324
b0688	0.350386	6.75374	0.161982
b0689	0.941217	4.77959	1.30632e-05
b0692	-0.00679919	6.52393	0.976279
b0693	1.20261	7.98948	0.000134152
b4590	0.627621	9.19254	0.0723649
b0694	-0.385987	4.62102	0.10869
b0695	-0.483066	4.45245	0.0192029
b0696	0.734535	1.12558	0.0502121
b0697	1.0028	1.52507	0.0230219
b0698	1.28466	0.444348	0.0116802
b0699	0.184383	9.24008	0.513103
b0700	0.0939126	7.83095	0.720641
b0702	0.0233474	9.12418	0.93432
b0704	0.131957	9.91458	0.644597
b4514	-0.174982	9.57682	0.529172
b0705	0.277092	9.20812	0.326457
b0706	0.380188	8.60298	0.166764
b0707	-0.0593227	4.1236	0.825357
b0708	-0.131835	5.00773	0.544345
b0709	0.418202	2.45399	0.123048
b0710	-0.304582	5.87427	0.23245
b0711	-0.0684436	5.44173	0.804962
b0712	-0.26771	5.49894	0.314314
b0713	0.0659359	4.65437	0.804717
b0714	0.883097	3.42823	0.000381757
b0715	0.91703	3.13281	0.00133392
b0716	-0.483024	3.93327	0.0513185
b0717	0.393482	2.36209	0.137034
b0718	-0.0545515	4.89026	0.854365
b0719	-0.0339454	8.27208	0.90915
b0720	-0.793457	8.81167	0.0398343
b0721	-0.124672	4.96475	0.683173
b0722	-0.543961	5.4022	0.068344
b0723	-1.31016	8.02075	0.000245162
b0724	-1.44586	6.99398	0.000145204
b0725	-1.59879	6.39206	4.28673e-05
b0726	-1.77655	9.16347	2.32454e-05
b0727	-1.79459	8.52872	0.00107468
b0728	-1.84138	9.11017	0.00836265
b0729	-1.63778	8.74421	0.0205639
b0730	0.248624	3.73321	0.329483
b0732	0.087267	3.64244	0.718777
b0733	-0.0792639	9.51246	0.794813
b0734	-0.238227	9.27402	0.390956
b0735	0.349631	5.74913	0.139958
b0736	0.517128	4.77122	0.0632859
b0737	0.793053	4.077	0.0156484
b0738	0.765436	3.9555	0.0156903
b0739	0.47918	5.50644	0.0397055
b0740	0.363189	7.00105	0.239059
b0741	0.330002	7.84161	0.347243
b0742	0.813181	7.34684	0.00343304
b0750	0.143147	3.46441	0.542995
b0751	-0.0392302	4.407	0.8821
b0752	-0.0118161	4.3859	0.964371
b0753	0.403441	6.56839	0.128299
b0754	0.116087	6.94632	0.684021
b0755	0.511729	7.99848	0.0516953
b0756	0.138029	6.18947	0.539623
b0757	-0.651344	5.46132	0.00756603
b0758	-0.744424	4.83744	0.00332852
b0759	-0.2006	6.39029	0.440196
b0760	0.360373	3.64838	0.107458
b0761	1.81003	5.27	1.83859e-14
b0763	0.760425	7.01849	0.00965101
b0764	0.434437	5.61615	0.126624
b0765	0.670482	5.9687	0.0186264
b0766	0.693231	3.09382	0.00849353
b0767	-0.180922	6.05205	0.409466
b0768	-0.139485	5.49152	0.551684
b0769	-2.13891	6.62107	9.69371e-10
b0770	-2.04558	5.54447	4.90171e-11
b0771	-0.611649	5.78112	0.0127784
b0772	1.38871	4.80386	9.13205e-05
b0773	0.36538	4.47745	0.106694
b0774	0.958868	0.631436	0.0386466
b0775	1.10892	0.536536	0.010687
b0777	0.924439	-0.052811	0.0518381
b0778	-0.415614	-0.0383289	0.328055
b4591	0.478115	0.994334	0.119058
b0779	-0.409521	6.13259	0.0981668
b0780	1.19764	3.88317	0.000114358
b0781	0.712788	5.21228	0.017376
b0782	0.750073	4.90538	0.0153242
b0783	0.920237	4.6454	0.000927637
b0784	1.07144	3.68034	0.000291272
b0785	0.925876	4.36293	0.000387206
b0786	-0.591519	7.20568	0.0245659
b0787	-0.0681	5.35257	0.783775
b0788	0.473973	3.28206	0.0414338
b0790	-0.0536082	3.16266	0.848895
b0791	-1.28394	5.78652	4.10474e-05
b0792	0.0288034	3.61869	0.916098
b0793	-0.322927	3.75411	0.255511
b0794	-0.667057	5.0845	0.0141721
b0795	-1.17221	5.31875	0.000201801
b0796	-1.02915	3.89563	0.0010576
b0797	1.30599	3.98209	1.02421e-06
b0798	-0.411447	3.80861	0.153898
b0799	-0.511509	5.20402	0.0653232
b0800	-1.31346	5.61447	1.2203e-08
b0801	-0.452252	5.05588	0.0823856
b0802	-0.557215	2.11481	0.16691
b0803	-0.729646	2.23281	0.00702043
b0804	-0.0538696	1.21179	0.907867
b0805	0.327365	1.28606	0.413902
b0806	-0.037276	1.49617	0.969154
b0807	1.02628	2.80893	0.000386789
b0808	0.0673837	3.45055	0.754191
b0809	-0.879272	3.75391	0.000202436
b0810	-0.867717	3.42219	0.000574034
b0811	-1.39376	5.96115	8.57904e-08
b0812	-0.258702	11.2561	0.412184
b0813	0.600508	2.14059	0.0220459
b0814	2.1119	8.74201	4.86314e-11
b0815	0.776786	3.54017	0.00727979
b0816	-0.175448	7.22464	0.56327
b4416	-0.137858	8.02247	0.65916
b0817	0.291779	4.44904	0.235242
b0818	0.314572	3.35248	0.219287
b0819	0.32577	4.91029	0.226543
b0820	1.16981	5.18639	6.23959e-05
b0821	0.379962	1.25269	0.22236
b0822	0.938497	2.6175	0.00198797
b0823	-0.25926	2.82114	0.342279
b0824	-0.251726	0.20951	0.696111
b0825	0.170711	2.35655	0.492175
b0826	0.680205	4.1669	0.00485925
b0827	0.500945	4.54662	0.049662
b0828	-1.1438	4.71535	1.17146e-07
b0829	-0.957015	4.93659	8.00866e-05
b0830	-0.985607	4.94568	8.58044e-06
b0831	-0.789389	3.1381	0.000780105
b0832	-0.770717	3.06425	0.000618682
b0833	1.23591	9.5459	0.000502149
b0834	0.917877	7.09535	0.000316018
b0835	1.01883	3.47107	0.000831033
b0836	-0.691181	9.24157	0.026307
b0837	-0.354233	4.00205	0.231355
b0838	-0.760996	4.50651	0.000579147
b0839	0.0207336	6.85745	0.935557
b0840	1.03061	3.94426	0.000968974
b0841	1.88503	3.56833	1.1745e-07
b0843	-0.507457	1.93632	0.0696992
b0844	0.631512	3.28745	0.00764324
b0845	0.218267	2.47658	0.494589
b4417	0.171385	0.809905	0.642143
b0847	-0.0858936	6.63118	0.729471
b0848	0.4109	3.29256	0.14465
b0849	0.701187	5.67116	0.00660344
b0850	0.0560472	2.82688	0.863499
b0851	-0.110601	4.47283	0.649073
b0852	0.0804119	4.45322	0.713907
b0853	1.22987	5.01969	7.95934e-06
b0854	-0.114688	2.58771	0.698769
b0855	-0.418639	1.54011	0.145406
b0856	-0.774924	1.3227	0.00903662
b0857	-0.993092	1.31415	0.0028383
b0858	0.714225	2.09916	0.00725624
b0859	1.51271	2.29522	6.34011e-05
b0860	2.14598	3.91969	1.42752e-05
b0861	0.928589	4.60585	1.19943e-05
b0862	0.195429	4.63792	0.40707
b0863	0.391697	6.03142	0.0879625
b0864	0.196024	5.57723	0.429778
b0865	-0.11659	5.03937	0.608057
b0866	-0.708182	5.28258	0.00277132
b0867	-0.598478	5.70414	0.0136962
b0868	0.0438004	3.72804	0.849621
b0869	0.334291	4.16919	0.14529
b0870	0.155252	4.97506	0.494531
b0871	0.260369	5.92573	0.287825
b0872	0.59742	3.5191	0.0526731
b0873	2.69386	3.54187	5.02538e-18
b0874	0.704923	2.60758	0.0255022
b0875	-0.827403	3.18435	0.000310748
b0876	-0.676287	5.39342	0.00316302
b0877	1.6011	4.697	3.76828e-12
b0878	0.163113	4.46538	0.445798
b0879	0.0757038	4.56821	0.727298
b0880	-1.45105	8.73945	7.0064e-07
b0881	0.0228699	7.07054	0.940809
b0882	-1.34524	9.62243	2.08167e-05
b0884	2.78835	8.75887	5.62847e-17
b0885	0.553804	2.60151	0.06659
b0886	-0.00441421	4.90277	0.987248
b0887	0.248305	4.87781	0.333557
b0888	0.60096	4.81223	0.0107611
b0889	0.469867	6.30086	0.0559405
b0890	0.738092	7.88653	0.00404363
b0891	0.343017	5.70137	0.115499
b0892	0.369302	4.91949	0.133269
b0893	0.0144344	8.39361	0.956273
b0894	-0.893944	7.50843	0.00533345
b0895	-0.852139	5.13629	0.00979429
b0896	-0.834237	5.26808	0.0256764
b0897	-0.699843	6.15417	0.0029579
b0898	0.0589008	3.956	0.810692
b0899	-0.19635	4.867	0.592519
b0900	0.0375	4.16277	0.872025
b0901	0.677257	5.13123	0.019135
b0902	0.301838	6.15024	0.175482
b0903	0.041462	10.7978	0.889419
b0904	1.02001	7.41241	0.000389415
b0905	1.37025	4.12881	9.45926e-06
b0906	0.647934	4.38951	0.0035003
b0907	0.935556	6.13023	0.000108635
b0908	0.7774	4.88768	0.000750107
b0909	0.111623	2.96468	0.699321
b0910	0.76394	5.64563	0.00356292
b0911	0.743943	9.84116	0.0170633
b0912	0.733078	8.33624	0.0284959
b0913	-0.467412	4.05404	0.0430735
b0914	0.914875	5.40323	0.00352854
b0915	0.637037	3.48843	0.0517117
b0916	0.844045	2.85991	0.00300818
b0917	0.102891	3.22339	0.674309
b0918	0.144365	5.15724	0.501373
b0919	-1.32655	7.57952	0.000111732
b0920	-0.938719	4.61452	0.00153872
b0921	0.580937	4.19826	0.0170036
b0922	0.726967	5.30017	0.00720088
b0923	0.588317	4.55016	0.00830059
b0924	0.00254269	7.06242	0.993471
b0925	-1.37457	7.3496	1.97792e-07
b0926	0.661033	5.69912	0.00658834
b0927	0.676982	5.7601	0.00355122
b0928	0.00379701	6.52193	0.989387
b0929	2.73708	10.8764	1.10224e-09
b0930	1.12332	7.4905	7.25723e-05
b0931	1.27405	5.34799	5.79623e-06
b0932	-0.21243	7.56564	0.436668
b0933	0.240704	2.42318	0.443714
b0935	-1.05665	0.98769	0.00283647
b0936	-0.197553	1.30219	0.520964
b0937	-0.141956	1.91322	0.59007
b0938	1.11896	13.9505	0.000155483
b0939	1.1557	10.2818	0.000134968
b0940	0.861404	9.05127	0.00128951
b0941	0.573639	6.81467	0.017779
b0942	0.545911	5.75158	0.0147369
b0943	0.362669	5.3434	0.129452
b0944	0.586702	5.42491	0.010765
b0945	1.30433	4.05665	1.22442e-06
b0946	0.415931	7.001	0.171681
b0947	0.612618	4.56067	0.0132274
b0948	0.72446	4.49296	0.00832327
b0949	-0.0533197	6.044	0.82897
b0950	-0.134352	4.04946	0.586618
b0951	0.246086	4.98414	0.369435
b0952	0.00557459	3.66493	0.99074
b0953	-1.21771	12.4072	0.000150692
b0954	1.75734	6.35296	6.44673e-11
b0955	-0.162794	5.94134	0.491437
b0956	0.438833	6.43553	0.129245
b0957	0.141219	11.8008	0.618682
b0958	-0.911931	5.69649	5.22662e-05
b0959	-0.162476	5.17587	0.51777
b0960	0.679004	4.76836	0.00650216
b0961	1.41348	2.52169	0.000282957
b0962	-0.539172	5.79183	0.0180464
b0963	0.702877	6.62752	0.0223501
b0964	-0.241959	2.49317	0.317009
b0965	-0.807616	4.19985	0.00065978
b0966	-1.06295	5.10838	1.57987e-06
b0967	-0.0521901	4.33717	0.848789
b0968	0.288405	4.87835	0.218841
b0970	0.877238	8.32529	0.00212824
b0972	0.265889	7.70865	0.406493
b0973	0.526004	7.84973	0.0875976
b0974	0.577542	6.08287	0.0315297
b0975	0.531844	5.74241	0.0487517
b0976	0.647847	5.16454	0.0171397
b0977	0.763533	5.82654	0.00265761
b0978	1.65973	8.08078	8.56899e-10
b0979	1.25512	7.64713	1.58042e-06
b0980	0.923009	7.0184	0.000476366
b0981	0.688253	4.38067	0.00114343
b0982	0.933595	0.511556	0.00923787
b0983	1.81261	1.2583	9.22106e-09
b0984	1.43418	2.14492	1.23235e-06
b0985	2.21478	0.476051	1.84795e-06
b0986	0.387961	2.57295	0.120319
b0987	0.481644	1.48038	0.12732
b0988	0.325766	1.91538	0.326842
b0989	0.341119	4.16332	0.117106
b0990	2.17528	10.1632	2.1079e-08
b0991	2.0801	5.27882	2.81252e-11
b4517	2.05099	5.64569	9.72096e-13
b0992	2.09572	3.76925	5.4308e-18
b0993	0.38868	3.40696	0.100677
b0994	-0.230039	2.71912	0.354484
b0995	-0.415108	2.01174	0.149574
b0996	-0.126442	0.629488	0.87274
b0997	-0.2774	1.69803	0.433863
b0998	-0.158415	3.87281	0.498861
b0999	-0.0325921	5.8329	0.897032
b1000	0.142958	8.12383	0.608337
b1001	-0.101907	11.4812	0.716043
b1002	-1.07483	9.29599	0.000411324
b1003	-0.361829	8.58027	0.205898
b1004	-0.3864	9.18846	0.210994
b4518	0.00487937	4.53694	0.985299
b1006	-0.206986	1.97947	0.509117
b1013	0.139386	3.25801	0.565905
b1014	-2.91238	7.34273	3.09571e-11
b1015	-1.14578	4.35249	0.0013977
b1018	1.23158	0.55263	0.00287002
b1019	0.301647	1.30147	0.386852
b1020	-1.14969	4.29079	5.89733e-05
b1021	0.793172	6.49246	0.010857
b1022	0.552865	6.0142	0.0971707
b1023	0.701797	6.9436	0.00652989
b1024	0.522219	7.96083	0.0512928
b1025	0.481958	11.6827	0.111726
b1029	0.309523	8.04567	0.24874
b1033	0.0194567	5.10916	0.936899
b1034	0.283659	5.35493	0.198627
b1035	0.46514	4.5756	0.0335865
b1036	2.13574	3.92743	1.54567e-19
b1037	0.280251	6.64734	0.258609
b1038	0.0654179	5.56458	0.784526
b1039	-0.00743603	6.53819	0.97706
b1040	0.0675521	7.21964	0.802703
b1041	-0.508579	5.2107	0.0467447
b1042	-0.70989	6.13277	0.0114238
b1043	0.666158	1.24363	0.0323594
b1044	0.6085	2.83544	0.0108613
b1045	-0.882255	4.4445	0.000139711
b1047	-0.16271	6.11308	0.519004
b1048	0.597921	7.13574	0.0164624
b1049	0.741821	6.77093	0.0021955
b1050	-0.781393	4.92645	0.000503421
b1051	-0.618895	6.65318	0.0119507
b1053	-0.593246	2.94923	0.0331994
b1054	-0.115577	3.83691	0.609913
b1055	0.834469	3.7501	0.000741143
b1056	0.329608	6.06441	0.34366
b1057	-0.126709	3.50941	0.612381
b1058	0.758025	1.63306	0.00497149
b1059	0.480532	5.25048	0.0424612
b1060	-0.0734502	10.5014	0.827751
b1061	0.243948	4.8689	0.392885
b1062	0.815246	2.80892	0.00118615
b1063	0.565642	4.94037	0.0227722
b1064	-1.24382	6.39285	8.87581e-07
b1065	-0.865851	3.35229	0.000872979
b1066	-0.912304	5.08484	4.8338e-05
b1067	-1.21376	5.29695	3.10635e-07
b1068	-1.1537	5.03168	1.11007e-06
b1069	0.905811	3.42078	0.00749386
b1070	-0.106866	2.40488	0.754238
b1071	0.272774	1.30253	0.433894
b1072	-0.0411055	0.708779	1
b1076	0.908154	2.20988	0.0343809
b1082	-0.264724	2.25787	0.302877
b1083	0.0734045	2.92728	0.7583
b1084	0.50985	7.76408	0.0511189
b1085	-0.0911322	6.59537	0.733335
b1086	1.02673	4.44374	0.000229024
b1087	0.559731	4.92086	0.00802805
b4418	0.587412	4.99123	0.0553385
b1088	1.32389	8.3388	0.000535071
b1089	1.29872	6.72126	0.00111286
b1090	0.523313	6.16683	0.0367755
b1091	0.247037	6.53401	0.344615
b1092	0.307757	6.92547	0.313494
b1093	0.0930835	8.1492	0.738224
b1094	1.58393	10.3671	2.71257e-06
b1095	0.594159	7.34866	0.0456777
b1096	0.33025	3.52775	0.13917
b1097	0.220861	3.64114	0.321496
b1098	0.31657	3.67011	0.172584
b1099	0.668602	3.74433	0.00759724
b1100	0.652255	5.27523	0.00207772
b1101	2.39991	7.05948	3.65931e-20
b1102	0.597924	2.31312	0.0259129
b1103	0.309175	5.31936	0.151096
b1104	0.686035	5.08267	0.000923668
b1105	0.488663	4.90646	0.0279935
b1106	0.3953	4.04501	0.0709219
b1107	0.104397	5.86945	0.651175
b1108	-0.141276	6.52345	0.599715
b1109	2.24008	5.00477	7.21941e-22
b1110	0.369392	2.2019	0.197981
b1112	0.717162	3.31807	0.0258008
b1113	0.998089	4.82998	0.000107793
b1114	0.364724	6.00241	0.118429
b1115	0.452568	2.07891	0.0973498
b1116	0.64074	4.78644	0.0166819
b1117	0.268982	4.02816	0.285924
b1118	-0.192562	5.72655	0.373156
b1119	-0.689283	5.18537	0.00211901
b1120	-0.474002	4.93998	0.0635487
b1121	0.85959	3.92055	0.000172767
b1122	1.09674	2.66951	1.49343e-05
b1123	0.38612	6.44576	0.30382
b1124	1.22469	3.88882	5.48791e-05
b1125	1.76413	3.9873	2.27573e-08
b1126	1.82569	4.91585	5.36477e-07
b1127	-0.182722	7.61956	0.477221
b1128	0.369656	6.22246	0.0973877
b1129	0.767306	6.40358	0.000746414
b1130	0.523263	6.85456	0.0324374
b1131	0.8863	4.08419	0.000443454
b1132	0.64303	3.19933	0.0517066
b1133	1.23997	5.08622	7.12175e-05
b1134	0.375397	2.36324	0.291834
b1135	0.674257	2.63769	0.0133385
b1136	-0.716352	9.48282	0.0273207
b1137	0.785018	12.3468	0.0108568
b1138	0.645915	11.2658	0.0268946
b1139	1.11368	12.1367	0.000849596
b1140	-0.286941	5.58618	0.23978
b1141	-1.81004	3.6109	7.01775e-13
b1142	-1.58229	2.07046	1.1089e-06
b1143	0.26715	6.24523	0.367177
b1144	-0.576253	4.72877	0.0122028
b1145	0.772155	5.24699	0.00248102
b1146	-1.45972	2.95856	1.68622e-06
b1147	-0.970526	2.76573	5.46502e-05
b1148	-1.361	1.58747	7.72935e-06
b1149	-1.99734	2.3835	1.2655e-10
b1151	-1.65132	-0.217197	0.000352008
b1154	0.348453	1.61948	0.204224
b1155	0.254603	4.32035	0.344236
b1156	-0.0292341	3.01982	0.927238
b1157	0.221584	0.113093	0.687605
b1158	0.692336	1.93046	0.0447587
b1159	0.994477	8.00059	0.00062078
b1160	1.29726	11.5281	5.43342e-05
b1161	1.03204	7.25573	0.00095397
b1164	0.542311	4.30524	0.0550599
b1165	0.266356	5.42423	0.246798
b1166	-0.00885884	6.81084	0.974416
b1167	-0.130528	8.82775	0.649098
b1168	0.269373	6.69834	0.278766
b4520	0.407719	5.8633	0.0969178
b1171	0.704883	3.92936	0.00635753
b1172	2.31582	2.78292	4.1179e-09
b4593	0.380064	1.86591	0.271262
b4594	-0.34678	2.15267	0.157515
b4521	0.440032	0.459853	0.215364
b1173	0.882237	0.127283	0.021672
b1174	-0.144705	6.55276	0.53885
b1175	-0.27321	7.444	0.275217
b1176	0.0187819	6.48653	0.937714
b1177	0.68567	6.59206	0.0115338
b1178	0.544954	5.34029	0.0917687
b1179	0.626482	4.73028	0.00896936
b1180	-0.121754	4.45031	0.591861
b1181	0.506589	4.30088	0.0171653
b1182	0.53085	11.0991	0.130707
b1183	0.00543285	4.45608	0.975278
b1184	-0.097891	4.73703	0.640849
b1185	0.638796	4.03048	0.0103026
b1186	0.889778	4.43102	0.000618554
b1187	-0.432135	5.74404	0.0536535
b1188	-1.8372	7.64403	1.02517e-11
b1189	-0.505288	6.93907	0.130755
b1190	-0.466637	6.26084	0.132338
b1191	-0.0391768	4.86913	0.873348
b1192	0.0782316	3.86501	0.761603
b1193	-0.164499	3.22494	0.597492
b1194	0.9172	1.34211	0.00887785
b1195	-1.40023	2.8475	1.11113e-07
b1196	-0.158009	3.88025	0.466445
b1197	-0.796669	4.70995	0.00519036
b1198	1.13505	5.12273	1.51801e-06
b1199	0.667273	4.25885	0.00851913
b1200	0.623169	5.26731	0.0102129
b1201	0.670206	3.70735	0.00330074
b1202	0.112254	8.04387	0.660301
b1203	0.674845	5.71667	0.00965697
b1204	0.628745	2.89038	0.0615188
b1205	-1.22028	7.83683	0.000121964
b1207	1.48054	5.9164	5.31097e-07
b1208	0.77249	5.07263	0.000482276
b1209	0.409198	4.55902	0.0617669
b1210	0.671163	5.47092	0.0190726
b1211	1.33505	4.53269	1.85338e-07
b1212	1.23472	3.32739	3.8534e-05
b1213	0.24925	3.22668	0.355432
b1214	-0.0401792	5.75491	0.857682
b1215	0.318321	6.3656	0.160558
b4420	0.123661	0.491099	0.844339
b4421	-0.0876874	0.481399	0.860673
b4424	1.25759	2.65482	8.95713e-05
b1216	1.47512	5.97648	1.03112e-07
b1217	-0.364616	3.93163	0.151375
b1218	0.209854	4.35041	0.32702
b1219	-0.125479	6.63924	0.668674
b1220	1.03288	3.54672	0.000221098
b1221	1.96078	4.47673	9.62781e-18
b1222	1.71325	4.8991	7.34359e-15
b1223	3.93783	6.35968	1.05939e-42
b1224	2.23238	9.24631	4.97185e-08
b1225	2.52865	7.70778	1.70873e-09
b1226	2.72483	6.07222	2.09645e-12
b1227	2.56404	5.70699	2.02549e-14
b4425	0.844858	0.381522	0.0286568
b1232	-0.0932255	5.63615	0.669664
b1233	-0.254449	6.22685	0.304957
b1234	-0.550154	6.88241	0.0473876
b1235	-0.619334	6.20758	0.00554688
b1236	0.483046	7.39354	0.052138
b1238	1.72156	6.60803	1.57994e-07
b1241	0.36139	8.76872	0.161539
b1242	1.00413	3.94918	7.2498e-05
b1243	-0.866069	11.2727	0.00445686
b1244	0.148241	8.36243	0.56843
b1245	0.167456	8.31595	0.524889
b1246	-0.235157	8.65636	0.402453
b1247	-0.403382	8.31626	0.138598
b1248	0.40835	4.46183	0.0595432
b4595	0.894106	7.62048	0.00207036
b1250	1.11813	6.59744	4.04309e-05
b1251	1.4622	6.62952	1.08298e-05
b1252	0.717117	3.11471	0.00884853
b1253	2.0994	4.15469	1.97521e-09
b1254	-0.0718471	4.5051	0.763309
b1255	0.202837	5.05147	0.3844
b1256	-0.723688	9.42465	0.010436
b1257	0.281621	10.6145	0.304426
b1258	0.576644	9.80984	0.0519188
b1259	-0.544019	9.42998	0.253764
b1260	-1.14422	5.41937	4.12925e-05
b1261	-2.32163	5.36797	4.50951e-11
b1262	-2.00332	4.63804	6.87187e-09
b1263	-2.11812	4.02595	1.4935e-08
b1264	-1.86267	2.78936	8.21533e-06
b1266	-0.16975	4.34072	0.452308
b1267	-0.112671	5.24819	0.602167
b1268	0.21192	4.95164	0.302156
b1269	1.49054	4.83833	8.67431e-06
b1270	0.407316	3.26195	0.103633
b1271	-0.0954017	3.50943	0.708544
b1272	0.152624	6.34628	0.500783
b1273	0.60486	6.30195	0.0397513
b1274	1.07392	7.10366	0.000212837
b1275	-0.340096	6.51194	0.14778
b4522	-1.40271	4.63928	1.69033e-08
b4523	-1.5852	5.25072	2.98731e-12
b1276	-1.73304	8.00727	2.85078e-05
b1277	-0.0616759	5.84299	0.80497
b1278	-0.27775	5.09842	0.222692
b1279	-0.0795501	5.71359	0.75155
b1280	0.509298	6.17217	0.0239123
b1281	0.958901	2.69124	0.0143693
b1282	0.76621	1.73179	0.0664431
b1283	-1.20496	7.21129	3.69256e-05
b1284	0.784476	6.02011	0.000653577
b4596	0.728719	3.85916	0.00169636
b1285	-0.23436	5.58445	0.349565
b1286	1.22096	5.04723	6.9555e-05
b1287	-0.937458	1.89158	0.00286334
b1288	0.598856	7.35847	0.0163743
b1289	-0.64546	2.56926	0.0174641
b1290	-0.10327	3.39226	0.657695
b1291	-0.0840996	4.46138	0.70183
b1292	0.116464	3.18118	0.613513
b1293	-0.00342063	3.50735	1
b1294	-0.144509	4.56596	0.497063
b1295	1.17486	1.41876	0.00157494
b1296	0.3703	2.12651	0.187611
b1297	-0.889988	2.16955	0.0172607
b1298	-0.596249	2.17349	0.0640698
b1299	-0.0965538	2.34418	0.768581
b1300	-0.667414	1.28084	0.0956156
b1301	-1.24176	0.501767	0.0171163
b1302	-1.0183	1.3529	0.00193562
b1303	0.0600307	3.51644	0.872119
b1304	-1.07479	7.41	0.00220751
b1305	-1.1239	4.17492	0.000482112
b1306	-1.31838	3.8287	5.23746e-05
b1307	-0.839965	2.59737	0.0187646
b1308	-0.971145	6.96072	0.000547072
b1309	0.317378	5.50539	0.154862
b1310	0.177257	4.30201	0.483044
b1311	0.187813	2.31662	0.533114
b1312	0.449251	2.34741	0.100483
b1313	0.0978534	3.48529	0.728157
b1314	0.194182	3.03252	0.458382
b1315	0.601165	3.28277	0.0217136
b1316	0.585097	3.62719	0.0637738
b1317	0.153955	0.766897	0.832901
b1318	0.380783	3.19807	0.137813
b4524	0.0523659	2.09212	0.86044
b1319	0.368554	3.7891	0.110963
b1320	0.616989	4.54323	0.00376983
b1321	0.609076	5.15624	0.0120443
b1322	0.78485	4.43233	0.000776181
b1323	0.00113913	6.36102	0.999612
b1324	-0.153176	7.72043	0.555965
b1325	-0.482997	4.74756	0.0303091
b1326	-0.743098	4.72382	0.000982735
b4525	-0.730501	1.81454	0.0829684
b1327	-0.340418	2.54858	0.195336
b1329	-0.163328	7.53795	0.519505
b1330	1.61073	7.0269	1.94123e-08
b1332	1.34813	7.22622	9.34018e-06
b1333	-1.09104	9.44571	0.000917017
b1334	0.354794	6.62649	0.193798
b1335	1.52539	2.8059	9.1263e-08
b1336	0.244912	2.22116	0.468477
b1337	0.138051	2.10671	0.632646
b1338	-0.0736745	0.678499	0.889284
b1339	0.621783	3.58068	0.00802509
b4426	0.0510205	1.82399	0.860693
b1341	-0.523531	4.57752	0.0170586
b1342	-0.476197	4.99437	0.0249184
b1343	0.639275	3.48223	0.0294441
b1344	0.915318	5.60376	9.32743e-05
b1345	8.01443	4.13625	5.26829e-101
b1349	12.1393	2.59565	4.08454e-69
b1350	9.87631	3.81877	3.97794e-90
b1351	10.6057	3.53926	7.24842e-95
b4526	13.0154	3.25128	1.54666e-89
b1352	13.4799	3.69995	1.73017e-98
b1353	13.3421	3.75881	7.06725e-90
b4527	9.09147	0.0250182	2.70617e-23
b1355	8.10992	-0.623487	1.22377e-13
b1356	9.99158	5.50789	2.86216e-71
b1357	8.81413	0.444059	9.00688e-20
b1359	8.26744	0.116181	1.87752e-13
b1360	7.58254	-0.44069	1.25826e-08
b1361	8.65337	0.481717	2.5472e-19
b4528	9.69326	0.412195	3.17692e-29
b1363	12.1694	6.04475	1.56404e-111
b1364	9.29791	3.62883	2.63742e-68
b1365	9.09651	2.08895	6.61169e-57
b1366	8.44567	2.36084	5.26699e-60
b1368	10.4893	1.49376	3.25821e-37
b1372	9.16223	1.93885	4.89025e-23
b1374	10.9857	1.70271	2.8151e-41
b1375	9.00105	2.24593	3.35533e-49
b1376	-0.702393	9.06447	0.0285566
b1377	-1.46227	9.68449	1.37542e-06
b4427	-0.0565497	1.28596	1
b1378	-0.655826	7.28222	0.0183571
b4529	0.637556	4.93751	0.0136625
b1379	0.36509	5.12099	0.123815
b1380	0.266379	5.47456	0.248814
b1381	-0.144659	5.20827	0.519604
b1382	-0.0511307	4.10141	0.851702
b1383	-0.0158843	5.21812	0.957049
b1384	0.142086	4.00762	0.614444
b1385	-0.598117	3.78065	0.00466899
b1386	0.128015	1.96922	0.692135
b1388	-1.68603	0.648818	0.000230124
b1389	-1.07185	-0.124355	0.0237952
b1390	-2.62868	0.294634	2.44917e-10
b1391	-1.86222	-0.082462	6.23776e-05
b1392	-1.81456	0.827429	5.75195e-06
b1393	-0.996356	0.698166	0.0104281
b1394	-1.93108	0.307336	0.00412141
b1395	-1.32914	1.45421	0.0205508
b1396	-0.813355	0.451971	0.119513
b1397	-1.68551	3.24404	0.000522292
b1398	-0.647694	3.42204	0.0408031
b1399	-0.51875	4.55568	0.016354
b1400	-0.384013	5.09115	0.106411
b4674	-0.0590419	1.02508	0.929257
b1404	0.0170343	0.720433	0.917845
b1406	-0.626054	4.86566	0.0147886
b1407	0.509558	9.45568	0.0570801
b1408	0.471212	3.6294	0.0388873
b1409	0.0123891	4.93382	0.977356
b1410	0.174925	5.09326	0.468341
b1411	0.477986	3.56084	0.0392778
b1412	0.707709	3.03358	0.00660938
b1413	0.234329	6.45621	0.336632
b1414	-0.166725	4.12885	0.452995
b1415	-2.70066	7.66534	2.40908e-14
b1418	1.51409	4.27141	7.3157e-11
b4597	1.09625	0.734959	0.0026761
b1419	-0.137505	5.20846	0.563155
b4428	-1.91048	7.17756	4.12214e-13
b1420	-1.83834	7.11825	1.95105e-12
b4429	-1.03168	4.62815	5.78871e-05
b1421	0.348294	2.858	0.151507
b1422	-0.711923	4.16701	0.0242011
b1423	-1.2754	5.51597	1.64055e-07
b1424	0.521449	5.60783	0.0276961
b1426	-1.76037	10.6314	2.99178e-07
b1427	0.199985	6.19281	0.483237
b1428	-1.22194	4.83843	1.106e-06
b1429	0.208345	4.14984	0.372598
b1430	0.828326	3.83242	0.0011531
b1431	-0.430748	6.21789	0.0701744
b1432	0.125911	5.29624	0.57218
b1433	0.824489	1.9872	0.00182761
b1434	0.672175	1.96614	0.0241101
b1435	0.933152	4.74803	0.00234647
b1436	0.566394	6.62322	0.0540545
b4532	-0.478846	2.33495	0.0835859
b1438	-0.349372	2.96242	0.179092
b1439	0.359344	3.90269	0.155127
b1440	-1.95857	7.09867	1.13809e-11
b1441	-1.03201	5.33975	4.8097e-05
b1442	-0.531336	4.43918	0.0131923
b1443	-1.44553	4.45531	2.43102e-10
b4598	0.328401	6.16041	0.232423
b1445	1.65227	1.78191	3.64697e-06
b1446	0.875666	4.64732	0.00255953
b1447	0.254122	3.33079	0.326698
b1449	-0.43553	5.7976	0.0959587
b1450	0.69806	8.61536	0.0157653
b1451	0.610507	4.32843	0.00632013
b1452	0.668369	3.0485	0.00741633
b1453	0.605356	1.99791	0.0572357
b1454	-0.262625	4.36426	0.218268
b1455	-0.161047	4.62152	0.516766
b1457	0.563837	11.6928	0.0455788
b1458	0.699526	12.1808	0.0119081
b1459	0.229898	9.82541	0.460048
b1460	0.430009	9.91749	0.119556
b1461	0.608088	9.71877	0.0385247
b1462	0.584289	8.25636	0.0298848
b1463	-0.849887	3.16548	0.000724921
b1464	0.188012	4.52319	0.434789
b1465	-1.24147	4.07985	3.82638e-07
b1466	-1.44763	4.17402	2.89055e-10
b1467	-1.41437	5.51887	6.51991e-07
b1468	-1.1281	6.80922	0.000125872
b1469	-0.533975	5.81881	0.0235021
b1470	0.522727	8.28977	0.0939848
b1471	0.170152	9.10386	0.650884
b1472	0.686198	7.25378	0.0112129
b1473	0.721092	4.93477	0.00142667
b1474	3.89265	4.2608	8.00078e-36
b1475	2.8974	1.89285	9.95829e-17
b1476	1.90228	1.93982	8.35955e-11
b1477	0.216879	3.31578	0.41404
b1478	-1.26613	5.43423	1.27046e-06
b1479	1.05102	7.72662	3.38982e-05
b1480	1.40797	7.34937	0.000142048
b1481	1.21648	3.09173	7.57819e-07
b1482	-0.78985	8.99696	0.00601638
b1483	0.130261	4.1565	0.598548
b1484	-0.736814	0.99474	0.0221521
b1485	-0.393895	0.776114	0.263965
b1486	-0.756572	0.134125	0.087614
b1487	-0.684124	1.29642	0.0436694
b1489	-0.73536	5.95332	0.00694999
b1490	-0.62705	7.26078	0.0146301
b1491	0.918853	4.38908	0.000141119
b1492	-0.343557	11.3115	0.223614
b1493	-0.0221697	10.7409	0.938321
b1494	0.598581	7.4303	0.0360848
b1495	0.298647	4.53508	0.183573
b1496	1.12318	4.85672	3.7196e-06
b1497	0.295179	5.87239	0.25617
b1498	-1.21758	7.75764	3.83463e-06
b1499	1.00319	10.3365	0.00217195
b1500	0.294158	7.17839	0.30689
b1501	0.594133	10.002	0.0351394
b1502	0.827437	5.74361	0.00127548
b1503	1.68601	4.61828	7.63871e-09
b1504	1.64667	4.47209	2.93094e-06
b1505	1.95633	6.93754	2.5919e-08
b1506	0.408263	1.09909	0.222813
b1507	0.043661	4.53557	0.847116
b1508	0.583755	3.11407	0.0178074
b1509	-0.384939	5.0711	0.093966
b1510	-0.554958	7.91802	0.0383971
b1511	-1.28329	5.07597	0.000185386
b1512	-2.28074	5.73695	4.01089e-09
b1513	-3.31194	4.83529	4.15431e-14
b1514	-3.17918	3.42884	3.25393e-13
b1515	-2.00335	2.66377	2.85833e-08
b1516	-2.06514	4.21351	2.0147e-06
b1517	-2.32846	4.16945	6.14843e-08
b1518	-1.95687	2.99848	2.42664e-05
b1519	-0.699591	4.38418	0.0294102
b1520	0.11516	3.44988	0.613692
b1521	-0.57319	8.83519	0.149463
b1522	1.23403	3.51857	1.02394e-05
b1523	1.14164	4.28709	2.16214e-06
b1524	1.04475	3.18907	0.000341417
b1525	0.141395	3.1504	0.57509
b1526	0.61512	4.04429	0.021758
b1527	0.207269	6.31698	0.403253
b1528	0.548431	2.38256	0.0413072
b1529	0.123163	3.40899	0.575726
b1530	0.916287	2.12024	0.000394105
b1531	1.46549	3.4166	7.0615e-09
b1532	0.499138	1.64612	0.0835436
b1533	0.56973	3.98344	0.0185682
b1534	0.186508	3.34366	0.425608
b4599	0.587986	11.8565	0.0564865
b1536	-0.0470588	8.93937	0.864919
b1537	0.573437	7.77758	0.0295461
b1538	0.500309	6.36995	0.0267466
b1539	0.287065	6.0797	0.188158
b1540	0.671969	5.22293	0.00370117
b1541	2.81063	4.83368	1.15247e-13
b1542	0.358804	4.41068	0.107686
b1543	0.532999	7.07424	0.0310999
b1544	0.527676	7.03939	0.0518831
b1545	0.873262	4.05689	0.000773237
b1547	0.254395	0.692842	0.534493
b1548	1.30381	-0.0511981	0.0150239
b4533	1.15522	3.1878	2.1471e-05
b1549	0.79782	5.94191	0.00768739
b1550	1.54776	11.4091	1.68931e-05
b1551	0.826335	8.85329	0.0114883
b1552	0.59284	12.4919	0.052756
b1553	0.604832	5.51961	0.0330551
b1555	1.38873	2.7632	8.20224e-08
b1556	0.968351	2.58361	3.45654e-05
b1557	0.720947	12.0123	0.0310049
b1558	1.6012	5.18544	1.42068e-07
b1559	0.935417	3.20589	0.000189654
b1560	0.583069	0.163771	0.262296
b1561	0.0715065	3.05151	0.774191
b1562	0.346008	5.37593	0.144374
b1563	-0.54514	5.40152	0.0327212
b1564	-0.729406	5.12874	0.000923004
b1565	0.886142	2.87384	0.000488326
b1566	0.656706	3.96956	0.00365091
b1570	0.777559	6.43345	0.0034599
b1571	0.139181	0.641134	0.679853
b1572	-0.0110967	1.15786	0.963905
b1573	-0.146517	1.40632	0.727002
b1575	0.0176753	2.66769	0.952058
b1576	-0.0605181	2.73204	0.817428
b1577	-0.29944	1.82362	0.293853
b1579	0.168491	4.03764	0.440046
b1580	0.0762895	6.6268	0.779825
b1581	0.281484	2.23728	0.295883
b1582	1.38137	1.92954	4.13873e-05
b1583	1.39465	4.53103	1.36161e-08
b1584	0.635495	5.16369	0.00491037
b1585	0.544624	5.47103	0.0321549
b1586	-0.253812	2.90707	0.348273
b1587	-1.68242	6.13937	1.43924e-06
b1588	-1.53634	5.86238	6.72277e-05
b1589	-1.40377	3.08185	0.0042725
b1590	0.147472	4.76679	0.648118
b1591	0.675254	3.80358	0.0369068
b1592	0.92836	3.63369	0.000443892
b1593	0.798016	6.89999	0.00154204
b1595	-0.229183	1.82856	0.435131
b1596	-0.0327254	3.20737	0.942631
b1597	0.807102	4.1262	0.00620275
b4601	0.630916	0.0760236	0.14291
b1598	-0.483558	6.79645	0.0579991
b1599	1.49617	5.72486	5.97602e-09
b1600	1.57016	7.34271	1.34773e-07
b1601	-0.119944	6.5292	0.637356
b1602	0.52035	6.83438	0.0397078
b1603	0.725028	7.31957	0.00429782
b1604	0.86342	6.06073	0.000353147
b1605	1.19757	2.96503	1.31284e-05
b1606	0.0997101	3.408	0.678506
b1607	0.261704	2.81542	0.324193
b1608	2.52379	5.75587	3.44778e-11
b1609	1.97266	5.62593	8.21927e-09
b1610	-0.877247	3.79382	3.99543e-05
b1611	-3.31315	6.18277	2.19422e-18
b1612	-1.41446	7.03943	1.80099e-05
b1613	0.470033	5.84969	0.0319129
b1614	0.160119	8.22085	0.52542
b1615	0.0948438	5.77633	0.710898
b1616	-0.127887	1.77698	0.681321
b1617	-0.484951	2.43785	0.110026
b1618	0.555231	5.09336	0.00944539
b1619	0.042064	8.06521	0.881517
b1620	0.855767	3.78791	0.000642845
b1621	0.0648494	3.91747	0.778436
b1622	0.206845	4.22517	0.360705
b1623	-0.168373	5.77636	0.45594
b1624	-0.464503	5.46984	0.0333996
b4409	0.511341	6.21016	0.0348475
b1625	1.48868	6.7787	9.49887e-08
b1626	1.36778	6.89669	1.89319e-06
b1627	1.48879	4.43954	5.47401e-07
b1628	1.76339	4.31583	1.39251e-06
b1629	1.68431	5.21508	4.94871e-08
b1630	1.48153	3.70723	2.6412e-08
b1631	1.28452	3.16003	0.000154068
b1632	1.23619	3.25624	0.000242892
b1633	1.32305	3.61488	0.00166654
b1634	1.37002	4.82668	1.53998e-06
b1636	0.657232	4.25018	0.00782581
b1637	0.859236	6.97694	0.00342024
b1638	0.259592	4.29252	0.244266
b1639	1.05371	3.52389	2.88409e-06
b1640	-0.259827	4.77746	0.231864
b1641	1.39341	8.23528	4.67908e-06
b1642	1.0154	8.19577	0.000853885
b1643	0.28425	3.83481	0.229204
b1644	1.12658	2.01095	7.39794e-05
b1645	-0.5626	3.66475	0.0138559
b1646	-1.57557	4.76893	4.23735e-11
b1647	-0.149318	5.19746	0.504738
b1648	-0.895229	3.20673	0.00123608
b1649	0.195798	1.95593	0.470706
b1650	-0.0257473	3.52844	0.922085
b1651	0.594699	4.98145	0.00709503
b1652	1.38624	2.82983	3.30331e-05
b1653	-0.469212	4.43306	0.0659612
b1654	1.82669	6.76266	5.25988e-10
b1656	-0.567374	9.98773	0.0578836
b1657	1.13895	3.19301	2.40315e-05
b4602	-0.353316	5.74645	0.143498
b1658	1.64125	4.92059	5.71083e-08
b1659	0.12977	3.35023	0.579002
b1660	-0.313624	4.83415	0.526359
b1661	-0.222711	7.45843	0.375315
b1662	1.583	7.15072	4.44586e-07
b1663	-0.154157	5.54327	0.496984
b1664	-0.219159	6.67582	0.365437
b1667	0.359879	8.10171	0.260205
b1668	-0.947037	5.87982	7.16018e-05
b1669	-1.54354	5.81019	5.62751e-08
b1670	-2.27541	6.39091	7.27565e-12
b1671	-2.43812	7.20153	2.98982e-12
b1672	-2.43862	7.42722	1.6711e-13
b1673	-2.30716	9.57919	1.43859e-13
b1674	-1.49058	9.18537	8.47023e-07
b1675	0.354745	6.57509	0.157079
b1676	-0.179496	7.74173	0.49486
b1677	0.424602	15.2529	0.16587
b1678	-1.53048	7.19476	2.05745e-07
b1679	-0.152743	3.3793	0.542114
b1680	-0.430077	5.43595	0.0969847
b1681	-0.517722	6.07246	0.0959847
b1682	-0.611916	5.43727	0.0318005
b1683	-0.704223	7.03357	0.0282902
b1684	-0.592669	5.39543	0.0180413
b1685	0.614754	3.28806	0.0252537
b1687	0.242535	5.61181	0.318727
b1688	0.284898	4.58662	0.183171
b4431	-0.682427	0.375473	0.0505103
b1689	-0.19094	4.6297	0.467983
b1690	0.138741	5.20418	0.526049
b1691	0.0317011	5.19648	0.926262
b1692	-0.114671	6.14402	0.611784
b1693	-0.123858	5.69537	0.603513
b1694	-0.272223	6.08452	0.568871
b1695	-0.366951	6.04406	0.119855
b1696	0.299985	4.8811	0.171447
b1697	0.11645	0.575952	0.791423
b1698	0.316697	1.00406	0.281233
b1699	0.190554	0.935123	0.620828
b1701	-0.191208	3.40817	0.443778
b1702	-1.0967	9.69674	8.28514e-05
b1703	-0.462155	5.74111	0.0394627
b1704	0.812982	4.2362	0.00107576
b1705	0.451024	1.73596	0.148014
b1706	-0.167213	4.51899	0.422154
b1707	0.659094	7.81466	0.0208233
b1708	-0.14355	6.10566	0.53509
b1709	0.299643	3.71967	0.207856
b1710	0.40547	3.80774	0.0724359
b1711	0.115175	3.84769	0.632512
b1712	-0.224996	9.09444	0.464977
b1713	0.0420854	8.61958	0.889864
b1714	1.29253	6.32451	1.11755e-06
b1715	0.203679	0.781128	0.537043
b1716	1.39839	8.58865	1.78326e-05
b1717	1.52928	8.00046	7.14774e-06
b1718	1.14768	9.89985	0.000115169
b1719	-0.081542	10.3336	0.782526
b4535	0.724662	3.96976	0.00234608
b1722	1.09361	3.98516	3.26285e-05
b1723	-0.278975	5.38207	0.253127
b1724	-0.0309146	5.24949	0.89522
b1725	-0.898578	8.19616	0.00338042
b1726	-0.348322	5.79257	0.186627
b1727	0.605272	3.60492	0.0189308
b1728	0.514318	1.9015	0.0680898
b1729	0.822112	6.50429	0.00395303
b1730	0.56907	9.38576	0.0573838
b1731	0.513669	3.40094	0.039226
b1732	-0.326378	6.43918	0.200048
b1733	-0.326746	4.89221	0.141929
b1734	-0.184602	5.87992	0.410728
b1735	-0.017668	6.09924	0.954819
b1736	0.240182	3.92176	0.495627
b1737	-0.290467	6.58373	0.353959
b1738	1.13133	5.70748	0.000384648
b1739	0.262546	9.80286	0.414826
b1740	0.532404	5.46948	0.0142768
b1741	-0.195246	3.74586	0.410107
b1742	0.699879	1.6996	0.0263701
b1743	-0.327529	9.32216	0.25748
b1744	-2.78403	3.33061	4.36211e-12
b1745	-4.0209	3.48673	2.20332e-20
b1746	-4.31328	3.83004	1.07065e-29
b1747	-4.77744	3.13024	5.21295e-36
b1748	-3.89655	3.44073	1.3949e-30
b1749	0.374157	3.77246	0.16284
b1750	0.807565	4.24187	0.00320662
b1751	1.78577	4.96763	4.21154e-07
b1752	1.47626	4.06339	1.54475e-06
b1753	1.51401	3.50717	4.85754e-07
b1754	1.57545	4.12676	3.4034e-10
b1755	1.27319	3.03635	1.90364e-06
b1756	1.50121	2.38917	5.27302e-07
b1757	1.49752	5.51943	8.60474e-05
b1758	0.0583788	2.58602	0.881516
b1759	0.932836	1.99772	0.00091568
b1760	0.361179	1.9831	0.170188
b1761	0.587847	5.99354	0.0238148
b1762	0.767245	6.73416	0.00711829
b1763	0.2855	6.01724	0.232314
b1764	-0.13949	6.71296	0.596281
b1765	-0.424947	5.26663	0.104228
b1766	0.417983	5.1758	0.0817696
b1767	1.4207	3.82988	3.85992e-07
b1768	0.662611	4.45572	0.00280567
b1769	0.369554	6.71222	0.125481
b1770	0.27885	6.83511	0.335138
b1771	0.162375	5.58116	0.488938
b1772	0.218438	5.47459	0.338212
b1773	0.131858	5.52555	0.559081
b1774	-0.0181207	4.60851	0.933064
b1775	0.121749	2.71532	0.666658
b1776	-0.146705	0.404611	0.74138
b1777	-0.236308	5.74308	0.410837
b1778	0.236887	6.4372	0.471958
b1779	1.6682	10.1992	5.00225e-09
b1780	0.778007	4.75373	0.00236578
b1781	-0.259867	5.22926	0.262244
b1782	1.28434	5.41806	0.000150372
b1783	-2.04152	9.1164	5.6537e-11
b1784	-0.270715	8.18255	0.322001
b1785	0.603574	10.4504	0.0284336
b1786	1.37072	7.74324	1.21654e-06
b1787	1.24938	5.43701	9.95793e-08
b1788	0.500056	0.897038	0.130304
b1789	1.13502	1.84523	0.000267825
b1790	-0.276676	3.07946	0.309875
b1791	0.152358	2.01983	0.601286
b1792	-0.257143	4.9107	0.334692
b1793	0.741127	3.89124	0.0120089
b1794	0.584107	5.44829	0.0122625
b4676	0.992234	3.37438	0.000283964
b4675	0.593321	2.08527	0.0578637
b1795	0.52865	9.76738	0.0795372
b1796	2.72126	1.61465	1.9041e-19
b1797	3.51845	1.85971	8.45169e-29
b1798	0.892866	5.84689	0.00122483
b1799	-0.534582	5.20518	0.0439869
b1800	-3.12251	5.90831	8.17108e-17
b1801	0.266697	1.52035	0.37428
b1802	-0.34169	1.03987	0.35544
b1803	0.387412	2.35049	0.210114
b1804	0.584793	4.00589	0.0142092
b1805	-0.990879	4.19332	0.000106815
b1806	0.240288	3.77077	0.356707
b1808	0.90343	4.31581	0.000423892
b1809	1.18451	5.36841	0.00074558
b1810	0.536932	9.00373	0.0748065
b1811	1.48921	4.98428	1.46334e-09
b1812	0.55903	3.64151	0.0296927
b1813	0.217335	2.88583	0.365588
b1814	-0.451298	6.81856	0.0913531
b1815	-0.0592673	2.8503	0.790169
b1816	0.213649	5.47591	0.379878
b1817	2.63672	8.20161	3.80521e-13
b1818	1.99879	7.06678	5.82749e-10
b1819	1.69861	7.18989	6.98455e-07
b1820	0.910778	2.84683	8.7419e-05
b1823	1.83535	12.9517	2.49347e-07
b1824	1.74292	12.1552	1.65515e-06
b1825	1.94031	9.23537	2.04557e-08
b1826	2.03592	8.21133	1.11652e-09
b4536	0.307182	3.67509	0.288177
b1827	-0.546771	6.01351	0.0131446
b1828	0.806603	1.89191	0.0635235
b1829	0.246476	8.23521	0.366021
b1830	1.33596	7.67359	2.16548e-06
b1831	0.957026	6.57551	0.000627265
b1833	-0.278117	5.12234	0.200103
b1834	0.0564582	4.87999	0.794935
b1835	0.700064	3.31865	0.00471406
b1836	0.995773	7.04312	0.000185417
b1837	-0.369819	2.98641	0.181381
b1838	1.132	4.13102	2.53598e-07
b4432	0.499578	10.0971	0.144152
b4433	0.553833	9.23644	0.105021
b1839	1.33516	5.35638	5.26361e-07
b1840	0.400991	5.12582	0.0582452
b1841	0.178508	4.63245	0.427113
b1842	1.03935	2.69922	0.00236627
b1843	-0.132133	4.42999	0.638378
b1844	0.224918	3.76555	0.326178
b1845	-0.718146	5.14451	0.000826251
b1846	-0.602001	6.51192	0.0167756
b1847	0.617911	6.03005	0.0169198
b1848	-0.345753	5.9555	0.181716
b1849	0.913125	0.857271	0.022935
b1850	0.387888	4.82793	0.0879857
b1851	0.418795	4.18578	0.0737315
b1852	0.706451	6.4035	0.00212572
b1853	0.778389	5.82058	0.00196856
b1854	0.82646	8.235	0.00141629
b1855	0.56731	4.74455	0.00697831
b1857	0.570273	4.45496	0.0136725
b1858	0.505319	4.12885	0.0392765
b1859	0.360907	2.82312	0.157654
b1860	0.381037	5.68329	0.0922105
b1861	0.595167	6.28589	0.00696441
b4677	-0.0317296	1.50033	0.977343
b1862	0.724651	6.46578	0.0034634
b1863	0.918654	4.91549	0.000954022
b1864	0.6522	6.20065	0.013718
b1865	0.404663	5.03967	0.101412
b1866	0.780797	7.07929	0.00361484
b1867	0.150763	3.49992	0.510954
b1868	0.379661	3.06877	0.142286
b1869	0.65628	4.32664	0.0171848
b1870	0.999021	4.11347	8.61241e-05
b1871	0.596463	4.35005	0.01505
b1872	0.237631	7.80098	0.415201
b1873	0.730599	7.77719	0.00553422
b1874	1.52723	5.93887	3.58764e-05
b1875	0.386703	3.23421	0.154202
b1876	0.862317	6.03961	0.00156417
b1877	0.376815	6.43363	0.206366
b1878	0.437353	0.436863	0.280705
b1879	-0.627704	2.04962	0.0637489
b1881	-0.0305922	0.578107	0.893976
b1882	-0.112245	0.624889	0.802804
b1886	0.00632957	1.04281	1
b1887	-0.428195	0.772974	0.277956
b1888	0.439491	0.396912	0.294684
b1891	0.1728	2.93029	0.665145
b1892	0.690042	3.65776	0.030061
b1895	-0.0542285	6.29998	0.864866
b1896	0.447253	6.20806	0.053902
b1897	0.572566	6.40377	0.0137565
b4460	-1.07179	3.803	3.58815e-05
b1900	-1.25631	4.49968	1.02968e-06
b1901	-1.52519	5.03206	5.89258e-10
b1902	-0.0201192	7.41216	0.943571
b4434	0.376234	3.70001	0.458048
b1904	0.146221	2.3092	0.587714
b1905	0.930861	8.0081	0.00295125
b1906	0.627652	6.30467	0.0360157
b1907	0.0320639	2.6071	0.920372
b1908	-0.225152	6.66175	0.349749
b1912	-0.110474	5.13654	0.638069
b1913	-0.0947985	7.20463	0.710021
b1914	-0.309837	7.55999	0.217801
b1915	1.90859	2.79961	2.3965e-06
b1916	0.39265	3.29582	0.0963962
b1917	-0.0732366	3.83082	0.748228
b1918	-0.503336	3.00168	0.0364433
b1919	-0.619578	4.33758	0.0103937
b1920	-1.19136	5.57576	1.47261e-06
b1921	0.636329	1.78763	0.0391754
b1922	0.0654619	0.48896	1
b1923	0.151354	6.08591	0.569429
b1924	0.325486	0.991765	0.398892
b1927	-0.126394	5.79597	0.561713
b1928	0.439967	4.38918	0.057919
b1929	1.90617	3.78423	1.02188e-08
b1930	1.23723	1.77632	0.00041689
b1931	-0.476364	2.34312	0.066417
b1932	0.760227	6.78909	0.00401579
b1935	0.655556	10.3724	0.0236619
b1937	1.28371	5.01392	2.50647e-07
b1938	1.05032	1.82597	0.00153565
b1939	0.731091	1.32459	0.0387375
b1940	0.330042	0.329507	0.452494
b1941	1.00032	0.286028	0.0256304
b1943	0.720811	0.467673	0.163205
b1944	-0.130321	0.169176	0.895092
b1945	-0.273631	0.81526	0.561157
b1948	0.1384	1.03148	0.717334
b1949	-0.433278	2.31242	0.180837
b1950	-0.364831	6.82058	0.231578
b1951	1.0572	9.60273	0.00083103
b1952	0.925384	6.00398	0.000330342
b1953	-1.02262	7.31715	4.96241e-05
b1954	-1.50904	3.1522	3.35486e-10
b1955	-1.08675	5.42137	1.49822e-05
b1956	-0.267737	4.84213	0.227349
b1957	-0.016228	4.65083	0.948142
b1958	-0.290835	4.67619	0.17208
b1959	0.594083	2.51002	0.0748535
b1960	0.497839	1.91097	0.107201
b1961	0.713061	4.30503	0.011923
b1962	0.664266	4.71051	0.00541221
b1963	0.358261	4.29448	0.114141
b4603	0.21769	3.76479	0.486229
b1967	-1.04821	8.72778	0.000176192
b1968	0.54936	9.04802	0.062641
b1969	0.662087	7.49568	0.0503917
b1970	0.852549	6.30067	0.000466685
b1971	-0.530508	5.38066	0.0141037
b1972	0.393415	4.09235	0.0591234
b1973	0.59314	6.58733	0.0342205
b1974	1.1782	5.32791	2.76594e-07
b1976	-0.826576	7.27219	0.00347685
b1978	0.0439507	4.99757	0.836294
b1981	0.750208	5.12391	0.00274228
b1982	-0.196996	5.85333	0.40299
b1983	1.99774	13.2242	2.936e-10
b1985	-0.354796	3.81779	0.127276
b1987	0.86442	3.11761	0.000814365
b1988	-0.00308077	1.96921	1
b1990	-0.797493	6.73863	0.00179325
b1991	0.0986154	4.40428	0.675119
b1992	0.151904	3.53667	0.55981
b1993	0.0632442	3.69055	0.776748
b1994	0.0461701	0.308987	1
b1995	1.14184	1.6233	2.65388e-05
b1998	-0.331499	3.05808	0.233831
b1999	0.906992	1.9127	0.00255151
b4435	-0.0897137	3.20531	0.741944
b2000	-0.1509	7.57215	0.668363
b2001	0.956726	3.28308	0.00119498
b2002	-0.0393695	0.585192	1
b2003	1.08987	0.11331	0.0421903
b2005	1.85312	3.65458	2.5807e-12
b2006	1.31555	1.6659	0.000631388
b4538	0.934007	2.24354	0.000274073
b2007	1.89414	7.38302	4.76646e-10
b2008	-0.270846	4.6615	0.226155
b2009	-0.843246	6.66744	0.00197901
b2010	0.3305	2.97686	0.190212
b2011	-0.181717	5.13977	0.421345
b2012	-2.7388	3.95387	1.49896e-18
b2013	-3.28456	3.63354	7.32211e-21
b2014	2.40897	4.16143	1.41946e-13
b4678	2.53156	1.31333	1.60092e-10
b2015	-0.96657	4.27827	8.9177e-05
b2016	-0.311755	5.23529	0.15543
b4539	0.0577997	3.5743	0.807615
b2017	0.233424	3.83822	0.313103
b2018	0.602943	4.22792	0.0218267
b2019	1.27673	4.62452	1.56586e-07
b2020	0.652709	4.38421	0.0149381
b2021	0.538875	4.08951	0.0784247
b2022	0.524253	4.58288	0.0417129
b2023	0.676906	3.37229	0.00664121
b2024	0.544807	3.70704	0.0339252
b2025	0.744693	3.68584	0.0100353
b2026	0.930474	4.14292	0.000508433
b2028	-0.223086	8.08317	0.442827
b2029	0.247698	10.184	0.398877
b2030	0.495094	4.54532	0.0775186
b2032	0.492507	11.3396	0.154809
b2033	0.648869	10.4463	0.0552097
b2034	0.837643	10.8006	0.0142793
b2036	0.292949	12.1388	0.407194
b2037	0.485947	10.4343	0.154719
b2038	0.486791	8.9078	0.153477
b2039	0.901733	8.40439	0.0111563
b2040	1.15865	7.05177	0.000320736
b2041	1.44906	8.3686	7.26465e-06
b2042	0.308594	7.93463	0.246874
b2043	-0.206442	6.02989	0.35439
b2044	-0.246679	5.18236	0.380861
b2045	-0.0372027	5.73658	0.880608
b2046	-0.0566351	5.39716	0.831662
b2047	-0.107728	5.80464	0.747271
b2048	-0.527125	6.27691	0.0398258
b2049	-0.485026	6.7001	0.151118
b2050	-0.0604756	6.4133	0.824316
b2051	-0.123582	5.54147	0.655779
b2052	-0.11514	7.18183	0.704446
b2053	-0.0467101	7.75007	0.868118
b2054	-0.0740556	5.32425	0.755984
b2055	-0.0826271	6.46887	0.774545
b2056	-7.70495e-07	7.60964	1
b2057	-0.353338	5.45485	0.119489
b2058	-0.341381	4.04584	0.147417
b2059	-0.445953	5.67421	0.0778245
b2060	0.119711	6.03667	0.614496
b2061	0.474501	3.5603	0.054541
b2062	0.354428	5.45973	0.138122
b2063	-0.365892	6.35885	0.117085
b2064	0.476653	6.81289	0.0605993
b2065	0.317881	6.30138	0.176701
b2066	1.24197	3.73512	3.4032e-05
b2067	-0.261076	4.79237	0.237797
b2068	-0.407527	2.73576	0.14878
b2069	0.676737	3.06625	0.00594553
b2070	0.354015	6.50373	0.126708
b2071	0.888572	7.0381	0.00218894
b2072	0.740624	2.56877	0.0130377
b2073	0.30842	1.97232	0.473976
b4436	-1.28579	4.34494	9.14341e-06
b4437	-0.801947	4.1548	0.00406451
b2074	0.40503	2.00667	0.19742
b2075	0.540549	3.09532	0.0172873
b2076	0.320577	2.81441	0.277746
b2077	0.189937	1.71078	0.63429
b2078	0.1649	2.13402	0.533338
b2079	-0.287297	3.3244	0.225031
b2080	-1.40602	5.96459	1.37985e-08
b2081	0.635385	4.25645	0.0280081
b4438	1.20424	1.76978	0.000416601
b2082	-0.0950993	6.60018	0.759605
b2085	-1.11005	10.1934	0.000156915
b2086	0.22907	5.85269	0.315055
b2087	0.76994	2.4503	0.0125073
b2089	0.61392	0.384671	0.378927
b2090	0.248249	6.6275	0.43884
b2091	-0.459238	10.1427	0.141701
b2092	-1.05646	12.3167	0.000306905
b2093	-0.922118	11.0234	0.00110593
b2094	-0.436806	10.8939	0.132888
b2095	-0.358932	12.3882	0.233876
b2096	-0.358396	11.8894	0.242836
b2097	-1.08165	6.77299	1.15003e-05
b2098	0.574634	1.52356	0.0750583
b2099	0.476171	1.55423	0.122366
b2100	0.50577	1.92937	0.143247
b2101	0.357823	3.17393	0.140633
b2102	-0.284329	2.85138	0.282681
b2103	0.505878	1.5525	0.128898
b2104	1.1586	0.779572	0.0017002
b2105	0.532726	2.86738	0.0958012
b2106	0.725427	2.4322	0.00653572
b2107	0.428253	4.03128	0.0577068
b2108	0.200102	9.88578	0.518566
b2109	0.216929	9.82933	0.553616
b2110	0.67296	9.70616	0.0889769
b2111	0.375114	14.1625	0.239208
b2112	0.849525	6.40491	0.00194529
b2113	-0.296924	6.62539	0.222217
b2114	0.422464	5.81254	0.127507
b2118	0.489021	3.14189	0.0622418
b4541	1.053	2.21058	0.000136341
b2119	1.76641	3.87263	7.05955e-09
b2120	1.05994	4.44694	7.76552e-06
b2121	0.645062	2.84598	0.143028
b2122	0.660921	3.53157	0.175348
b2123	1.14683	3.38102	0.000107862
b2124	1.03039	5.08469	0.000201813
b2125	0.404354	4.55837	0.100713
b2126	0.629488	5.58121	0.00553338
b2127	-0.141795	4.45383	0.543948
b4542	-0.633498	1.39583	0.0800258
b2128	0.587118	1.93156	0.0305341
b2129	0.574795	2.51059	0.0387581
b2130	0.661333	2.72328	0.0119885
b2131	0.0385859	4.36828	0.867338
b2132	0.33332	5.3504	0.172115
b2133	0.582932	5.95564	0.0115379
b2134	0.759323	3.52938	0.00710575
b2135	-2.04754	3.64069	4.31236e-13
b2136	0.332036	3.50916	0.143471
b2137	-0.724585	4.11125	0.00459018
b2138	0.764536	0.281389	0.134
b4679	-0.363538	3.89666	0.15367
b2140	0.568636	2.35371	0.0531373
b2141	-0.377106	2.98292	0.306466
b2142	-0.54465	4.01088	0.0537754
b2143	1.72741	5.5065	4.44284e-12
b2144	0.601126	4.2985	0.00814514
b2145	0.474339	4.10333	0.0355123
b2146	-0.759455	10.4749	0.033402
b2147	-0.659477	10.1619	0.0540333
b2148	-0.718365	5.45121	0.0216502
b2149	-0.472639	5.32249	0.0868003
b2150	-1.39996	6.95375	0.00418054
b2151	-0.164203	4.13229	0.536883
b2152	0.965331	2.70554	0.00180519
b2153	0.687295	4.87076	0.00218695
b2154	-0.825752	4.89948	0.00145397
b2155	-0.109931	2.25007	0.671067
b2156	0.725798	4.68007	0.000947007
b2157	-0.679634	5.18533	0.00372435
b2158	0.276999	2.83842	0.305225
b2159	-0.106224	3.98657	0.615145
b2160	0.227607	3.55548	0.311503
b2161	0.211892	2.51718	0.450094
b2162	-0.0941327	3.76654	0.671168
b2163	0.29162	4.57887	0.170156
b2167	-0.198729	5.7054	0.372838
b2168	-0.0886407	4.30152	0.730427
b2169	0.182686	4.24729	0.463479
b2170	1.09207	2.46064	0.000748813
b4502	1.0143	1.84321	0.0151332
b2171	1.22341	3.68711	1.09141e-07
b2172	-0.749457	5.73518	0.0843264
b2173	1.48024	2.7408	8.6631e-06
b2174	1.46996	2.95026	1.39734e-08
b2176	0.916947	4.30106	0.000971041
b2177	-0.581263	5.04198	0.0103009
b2178	-0.203764	3.22188	0.411469
b2179	0.296241	2.89901	0.215404
b2180	0.363533	5.51502	0.150934
b2181	-0.3013	5.33516	0.423875
b2182	0.780362	4.4862	0.00156108
b2183	1.03481	4.78943	1.11549e-05
[truncated: 2,053 more rows]

## Sheet: hs-ori (Partial normalisation)
LIMMA output (after normalisation based on data from the non-amplified segment of the chromosome) for testing differential expression between hns-stpA and ori2 mutants. Negative fold-change indicates down-regulation in hns-stpA relative to ori2, and positive fold-change indicates the reverse
Gene	logFC	AveExpr	PValue
b0001	-0.493787	2.92045	0.13546
b0002	-1.6702	4.72383	0.000673465
b0003	-1.72678	3.46153	0.00411841
b0004	-1.23981	3.68102	0.0210971
b0005	-0.356355	-0.776035	0.168427
b0006	-0.384838	1.44521	0.0718402
b0007	-1.11691	1.99528	0.000254917
b0008	-1.20054	5.45886	0.000459164
b0009	-0.991884	1.99208	0.000583803
b0011	-1.44628	-0.599837	9.09349e-05
b0013	-1.08037	-1.87535	0.0017443
b0014	-0.0588377	6.64559	0.770812
b0015	0.0963472	3.47487	0.56801
b0018	-2.31683	1.48304	0.000108189
b0019	-1.16954	4.37236	0.000175776
b0020	-0.55495	3.42573	0.01544
b0023	2.10193	6.49882	0.000429592
b0024	-1.25961	-0.538042	0.00216289
b0025	-0.661122	2.99908	0.00761872
b0026	-0.873451	4.56119	0.00310682
b0027	-0.960984	1.55887	0.00180042
b0028	-0.447094	1.122	0.0486677
b0029	-0.312962	1.95833	0.106634
b0030	-1.63684	1.61082	0.000128964
b0031	-0.962296	2.58178	0.000560814
b0032	-0.277072	-1.99299	0.585094
b0033	-0.842928	0.667407	0.0138636
b0034	-0.0223361	4.96077	0.902338
b0035	-1.48729	0.94497	9.42104e-05
b0036	-3.49204	-0.0583487	5.59925e-05
b0037	-2.34382	2.18361	4.73858e-06
b0038	-3.252	1.52648	0.000164115
b0039	-2.69067	3.02759	5.89072e-05
b0040	-2.8941	0.799127	0.00169139
b0041	-2.10481	2.51764	0.000294168
b0042	-2.42416	2.59784	1.62419e-05
b0043	-2.52143	2.71537	0.000636245
b0044	-2.64891	0.497498	0.00294286
b0045	-2.27061	1.842	0.00233195
b0046	-1.50121	-0.298117	0.000137812
b0047	-0.746171	0.399083	0.0203584
b0048	-1.1518	2.06744	0.000487231
b0049	-1.04648	1.32921	0.00117214
b0050	-0.337102	2.14844	0.0677061
b0051	-0.82003	2.60079	0.00180795
b0052	-0.914787	2.3141	0.0013645
b0053	-0.616625	4.94878	0.00420031
b0054	-1.58932	5.33583	7.14829e-05
b0055	-1.00906	2.04773	0.000645493
b0056	-1.22649	2.70958	0.000710167
b0057	-1.32062	0.349898	0.00171797
b0058	-0.75041	1.14113	0.00462333
b0059	-0.287147	2.01644	0.15293
b0060	-0.778924	2.02398	0.0111302
b0061	-1.85193	-1.87109	0.000822188
b0062	-2.74952	0.307133	4.27448e-05
b0063	-2.85592	-0.700802	0.000746949
b0064	-2.3452	2.01061	4.31231e-05
b0065	-1.43831	0.86733	0.00116992
b0066	-0.259965	-1.67332	0.264148
b0067	0.820046	-1.59034	0.117003
b0068	0.277417	-0.969492	0.294124
b0069	-0.450347	0.31614	0.117151
b0070	-0.927609	1.32407	0.00168806
b0071	-1.36476	1.69624	0.000406317
b0072	-1.21515	1.62208	0.0073113
b0073	-0.774006	1.11386	0.0563603
b0074	-0.61337	1.43962	0.0414823
b0075	-0.918028	0.338105	0.00878502
b0076	-0.627311	5.10713	0.0135373
b0077	-0.63048	1.12405	0.00352935
b0078	-0.795665	-0.226312	0.0101787
b0081	-1.35868	3.58582	0.000108633
b0082	-1.53193	3.54305	5.9799e-05
b0083	-1.15597	2.12268	0.000169511
b0084	-1.29454	7.16474	0.00142442
b0085	-1.13648	3.77904	0.000533233
b0086	-1.29974	3.21734	0.000284316
b0087	-1.34141	2.67905	9.69173e-05
b0088	-1.38425	3.75565	9.38673e-05
b0089	-1.30785	3.66374	0.000288145
b0090	-1.39051	3.1431	0.000105584
b0091	-1.48609	3.6768	0.000202338
b0092	-1.6584	3.82831	0.000198152
b0093	-1.47024	4.02046	0.000111962
b0094	-1.41377	5.00826	0.00029425
b0095	-1.6425	5.53633	0.000110958
b0096	-1.50829	5.73905	5.98015e-05
b0097	-0.652188	2.26907	0.0164225
b0098	-0.286288	4.84069	0.162396
b0099	-0.78482	-0.857569	0.00520564
b0100	-0.646319	-0.329311	0.0089386
b0101	-0.561597	0.450142	0.026635
b0103	-1.20104	2.48375	0.000869719
b0104	-0.363274	1.5682	0.0316856
b0105	0.303562	-2.61256	0.107917
b0106	-0.188874	-1.00555	0.282688
b0107	-1.07974	0.21515	0.00326818
b0108	-0.912702	-2.95465	0.0203283
b0109	-0.862558	1.90162	0.00139523
b0110	-1.44906	1.48417	0.000354233
b0111	-1.29995	1.46977	0.000115049
b0112	-0.861849	1.4014	0.000989693
b0113	1.97652	1.33049	0.000832291
b0114	0.819866	6.00997	0.0189354
b0115	0.41029	5.88639	0.0708774
b0116	-0.609208	6.25358	0.0237275
b0117	-2.08868	0.122263	8.16243e-05
b0118	-2.36121	6.08775	4.12856e-06
b0119	-2.57766	3.34132	6.28177e-06
b0120	-0.833648	2.31729	0.0037079
b0121	-0.659952	2.28202	0.00430296
b0122	-0.136432	1.2732	0.668821
b0123	-0.766566	1.58353	0.013954
b0124	-0.885286	2.33478	0.00335794
b0125	-0.310088	1.68678	0.053457
b0126	-0.156247	3.42218	0.660889
b0127	-0.937335	1.58013	0.00115807
b0128	-1.17525	1.26254	0.000262852
b0129	-1.5034	0.519666	0.000212642
b0130	-0.816247	1.47305	0.000985557
b0131	-0.378517	2.29941	0.135159
b0132	-0.444182	3.10937	0.0533518
b0133	-0.766091	3.02378	0.00240708
b0134	-0.699333	2.48509	0.00610303
b0135	-0.445212	4.27115	0.0718667
b0136	-0.729623	2.53741	0.05124
b0137	-0.669999	1.92088	0.0534425
b0138	-0.435817	3.27404	0.110735
b0139	0.241638	3.77104	0.306523
b0140	-0.969395	2.25165	0.000609742
b0141	0.504367	3.81259	0.0763973
b0142	-0.227898	-0.0684839	0.532742
b0143	0.280358	2.25473	0.116584
b0145	-1.02617	5.81153	0.00350144
b0146	-1.58717	6.05191	0.000440285
b0147	-0.353955	-0.487514	0.127842
b0148	-1.12381	1.64222	0.000997691
b0149	-0.846053	2.49686	0.000821966
b0150	-1.0435	1.60986	0.00220852
b0151	-1.63586	-1.14013	0.00456991
b0152	-1.1468	-1.07143	0.00234315
b0153	-0.0303972	-0.372637	0.918928
b0154	-0.820859	3.16878	0.00151789
b0155	-0.925357	4.00029	0.000900508
b0156	-0.461434	3.63863	0.356628
b0157	-0.340398	-0.477865	0.0381393
b0158	-1.17561	0.49218	0.00101341
b0159	-1.12214	2.97297	0.000403734
b0160	-0.794253	2.47106	0.0016665
b0161	-0.607643	3.63834	0.0151193
b0162	-1.15788	1.59733	0.00158013
b0163	-1.08887	5.21779	0.00458196
b0164	-0.650926	-0.502187	0.00618413
b0165	-1.10078	-0.755946	0.00292569
b0166	-0.803985	3.7897	0.00533818
b0167	-1.08501	1.94656	0.00281242
b0168	-0.406613	3.89172	0.143847
b0169	0.0634943	5.97337	0.827263
b0170	-0.0357628	5.94048	0.929665
b0171	-0.856956	2.365	0.000802937
b0172	-1.35637	4.54697	7.43091e-05
b0173	-1.16427	3.19227	0.000728328
b0174	-0.472779	3.18217	0.0188813
b0175	-1.03039	2.4519	0.000345138
b0176	-0.945824	4.09969	0.00161754
b0177	-0.990215	5.41341	0.000726955
b0178	-0.930313	4.58999	0.000654476
b0179	-0.781138	4.36331	0.00140881
b0180	-0.611841	3.80007	0.00889298
b0181	-0.513268	3.64027	0.0114154
b0182	-0.684221	2.32658	0.00355229
b0183	-0.372075	0.315501	0.136672
b0184	-0.0840674	4.01059	0.557927
b0185	-0.673791	3.10491	0.00530834
b0186	-1.49347	3.81806	0.000915895
b0187	-1.05005	1.10768	0.00096905
b0188	-0.702304	1.21988	0.00854966
b0189	-1.76127	1.8864	3.39819e-05
b0190	-0.44948	1.38158	0.0175629
b0192	-0.876617	2.68354	0.000715859
b0193	-0.588236	0.200194	0.0143806
b0194	-0.489844	3.85196	0.0161003
b0195	-0.412868	0.183046	0.150178
b0196	-0.445944	0.618751	0.155127
b0197	-1.14161	3.50951	0.00975705
b0198	-0.867814	0.722388	0.00342393
b0199	-0.580025	0.488064	0.0235482
b0200	-1.4522	2.85765	0.00019614
b0207	-0.46224	0.667625	0.0193337
b0208	-1.00247	1.33348	0.000400784
b0209	-1.5189	3.46254	8.86312e-05
b0210	-1.41732	3.57129	0.00015133
b0211	-0.124112	4.65437	0.570607
b0212	-0.601988	3.13628	0.149892
b0213	-1.22816	2.08426	0.00287095
b0214	-1.34265	1.07486	0.00126487
b0215	-1.25311	2.75385	0.000390733
b0217	-0.515097	4.16021	0.0368465
b0218	-0.335376	3.01745	0.558236
b0219	-1.17216	2.28981	0.000386735
b0220	0.145425	3.48137	0.612549
b0221	-4.24179	1.52822	1.64034e-05
b0222	-1.29044	2.21766	0.000246996
b0223	-0.561724	1.56817	0.00753026
b0224	-0.486114	2.60916	0.0769254
b0225	-0.479108	3.38286	0.0686457
b0226	-0.276864	4.00796	0.20999
b0227	-1.64897	-0.620206	0.000299596
b0231	-1.92351	1.18723	2.20616e-05
b0232	-0.153424	1.00639	0.617042
b0233	-0.606093	0.812915	0.0227956
b0234	-1.28725	0.51789	0.000307189
b0237	-1.09795	5.00342	0.000221299
b0238	-0.19904	0.0542558	0.32105
b0239	-1.76621	1.96646	6.01315e-05
b0240	-0.735749	3.26005	0.0203512
b0241	-0.755629	1.77544	0.00477697
b0242	-0.7561	3.4998	0.00369385
b0243	-0.610353	3.5369	0.00509682
b0245	-0.00697351	-2.36438	0.98571
b0246	0.101582	-2.99015	0.674211
b0247	-0.667752	-3.02011	0.198036
b0248	-0.513232	-1.05935	0.0292158
b0249	0.000765157	-3.16914	0.998097
b0250	-1.85761	1.12694	3.70739e-05
b0251	-0.648564	-2.3387	0.114476
b0252	-0.740447	-2.16634	0.0022556
b0253	-0.5742	0.77046	0.00653623
b0254	-0.55002	-0.435802	0.0127181
b0255	-1.44069	-0.573585	0.000284935
b0256	-1.45113	0.668095	0.00082105
b0257	-1.08302	-0.0724422	0.00209816
b0258	-1.38009	-0.470092	0.00190465
b0259	-0.717454	-13.5083	0.920686
b0260	-1.28648	-0.536564	0.00782339
b0261	-1.5935	1.42712	4.22611e-05
b0262	-0.772439	-2.6429	0.179332
b0263	-1.49923	-4.5963	0.0641888
b0266	-1.33764	-0.406596	0.00852216
b0267	-0.0547505	-3.64658	0.899279
b0268	-0.911507	-0.121282	0.00863487
b0269	-1.26269	0.0230031	0.000539428
b0270	-2.20212	-1.02309	0.00206617
b0271	-2.11327	-0.111971	0.000136536
b0272	-0.306206	-0.120068	0.185727
b0273	0.735869	-0.342298	0.00213145
b0276	-1.72755	3.90369	0.00053438
b0277	-0.449981	4.40551	0.200061
b0278	-0.413968	5.61522	0.0927099
b0279	-0.656218	3.43205	0.0095077
b0280	-0.45667	3.57803	0.154541
b0281	-1.05106	3.90516	0.00903746
b0282	-1.12999	-1.05863	0.000686396
b0287	-1.33744	2.68875	0.00157711
b0288	-0.61507	0.623508	0.0188183
b0295	-0.514384	1.46482	0.0788646
b0296	0.318702	2.2552	0.137108
b0300	-0.268345	2.03961	0.195542
b0301	-0.542201	3.57174	0.0218079
b0303	-0.895757	2.4018	0.191431
b0304	-1.12639	2.72061	0.000287703
b0305	-0.76335	0.956013	0.0139606
b0306	-2.6226	4.47667	5.93429e-06
b0307	-2.37891	4.72516	2.53088e-05
b0308	-2.11805	3.48138	5.04377e-05
b0309	-1.12681	1.16922	0.00152259
b0310	-0.484021	3.48332	0.0496689
b0311	-1.79193	0.295711	0.000113271
b0312	-1.42157	0.938428	0.000163259
b0313	-1.84836	-0.398696	3.82193e-05
b0314	-1.32263	2.62432	0.00185254
b0315	0.670959	3.97979	0.00663435
b0316	-0.0628433	1.42324	0.704872
b0317	-1.79451	-0.49152	0.000128634
b0318	-1.86852	2.01674	4.17467e-05
b0319	-1.77552	0.704641	0.00808889
b0320	-2.3803	1.85801	0.0063287
b0321	-2.3934	1.78496	7.13559e-05
b0322	-1.58897	0.13093	0.00239397
b0323	-1.8728	-0.677426	0.000120888
b0324	-1.42051	1.20544	0.000415137
b0325	-0.752738	3.13802	0.00192529
b0326	-0.558524	2.2721	0.009972
b0327	-0.0705747	-1.51546	0.770943
b0328	-1.60905	1.5754	6.67251e-05
b0329	-1.59563	8.06704	0.000381534
b0330	-2.06079	0.328215	0.000660547
b0331	-2.21274	-2.27994	1.203e-05
b0333	-2.49861	-2.42603	0.00749233
b0334	-3.51617	-2.51005	0.00148112
b0335	-1.72707	-1.17605	3.94177e-05
b0336	-1.16551	-0.74882	0.00272696
b0337	-0.790526	1.18683	0.00114362
b0338	0.00504616	-1.60375	0.970594
b0339	-0.114653	-3.11459	0.77371
b0340	-0.779972	-2.97841	0.0498678
b0341	-0.858976	-2.09336	0.0611334
b0342	-0.655747	-0.604137	0.00648693
b0343	-1.29623	1.54872	0.000173051
b0344	0.0723389	0.629812	0.758697
b0345	-1.17851	0.42702	0.000208019
b0346	-2.65553	0.655142	2.03652e-05
b0347	-2.57729	-3.50017	0.00259389
b0348	-2.5842	-4.04475	0.00667054
b0349	-1.76548	-3.26759	0.00433856
b0350	-1.69195	-3.07422	0.00305247
b0351	-1.66846	-2.07477	0.0102575
b0352	-2.19698	-1.71681	8.2469e-05
b0353	-1.46652	-1.35669	0.00261113
b0354	-0.430381	2.62816	0.14415
b0355	-0.204415	0.667197	0.29562
b0356	-0.899657	1.7407	0.000856716
b0357	-0.635255	-0.0617938	0.0139196
b0358	-1.66416	0.220845	0.000468696
b0359	-1.06864	-2.94735	0.00696471
b0361	0.860745	-4.77692	0.100263
b0362	0.815046	-0.223398	0.030636
b0363	0.650322	2.10559	0.0596906
b0364	0.670454	1.42087	0.0184756
b0365	0.8284	-0.316437	0.329537
b0366	0.456629	-1.68121	0.539812
b0367	0.0826853	-1.52718	0.812274
b0368	0.0791958	-0.534477	0.822425
b0369	-0.183343	2.28725	0.250904
b0371	0.442618	4.00642	0.10865
b0374	0.261599	1.78907	0.354355
b0375	-0.177511	3.15993	0.375214
b0376	0.336246	1.93778	0.0433614
b0377	-0.137372	1.45884	0.493554
b0378	0.256134	1.74508	0.114434
b0379	0.457542	-2.71728	0.123411
b0380	-0.810796	1.27076	0.069069
b0381	0.356504	2.78951	0.0704775
b0382	0.056844	6.28933	0.817063
b0383	0.116595	2.92671	0.54435
b0384	-0.335123	2.51972	0.138509
b0385	0.146617	-1.63237	0.686424
b0386	-0.521909	1.68872	0.0194421
b0387	-0.212091	0.88245	0.267772
b0388	-0.11413	1.49513	0.457982
b0389	0.0245204	4.70824	0.90367
b0390	0.645133	1.51055	0.0350129
b0391	0.792012	3.30291	0.0137665
b0392	-0.15961	1.82796	0.494101
b0393	0.217575	0.95678	0.179505
b0394	-0.451044	2.00783	0.0927814
b0396	-0.407839	0.638302	0.0178797
b0397	-0.101521	1.37458	0.531006
b0398	0.210752	0.408705	0.215401
b0399	-0.15908	0.084775	0.322464
b0400	0.148576	0.611145	0.505416
b0401	-1.24965	2.43875	0.000159763
b0402	0.493272	0.282487	0.0110616
b0403	-0.0149478	0.399925	0.960369
b0404	0.320242	-0.678688	0.391307
b0405	0.982743	0.369117	0.0413352
b0406	1.09209	3.0787	0.00822199
b0407	1.06252	3.67351	0.0331894
b0408	0.646981	3.54226	0.0280535
b0409	0.501005	3.21814	0.134029
b0410	0.20894	2.17742	0.607764
b0411	2.05419	3.30067	0.000286224
b0412	-0.45746	-0.0431794	0.0481502
b0413	-0.824446	1.35715	0.0016421
b0414	-0.634837	2.47454	0.00446035
b0415	0.136964	1.98898	0.400411
b0416	0.321573	1.84036	0.0767952
b0417	-0.159051	1.12415	0.368845
b0418	-0.653201	2.25915	0.0348484
b0419	-1.40336	3.83173	0.000215741
b0420	0.689032	2.62236	0.00454845
b0421	0.63677	1.80467	0.0113217
b0422	0.500019	1.0777	0.0102795
b0423	0.898169	1.5874	0.00110369
b0424	-0.908526	1.21682	0.00410252
b0425	-1.16705	2.01815	0.00030133
b0426	1.18462	5.2358	0.0226918
b0427	0.714668	0.555963	0.00378046
b0428	-0.403335	4.92761	0.156537
b0429	-0.660669	3.57328	0.0226588
b0430	-0.378032	3.68746	0.0378953
b0431	0.145909	4.78262	0.421675
b0432	0.836346	4.22774	0.0145303
b0433	1.21791	0.267817	0.000219051
b0434	0.940932	1.44393	0.00187623
b0435	-0.807934	6.87149	0.00975443
b0436	0.885676	4.98126	0.00908576
b0437	-0.37821	4.54917	0.0249527
b0438	-0.477475	5.51666	0.0141982
b0439	0.922225	5.2022	0.00361146
b0440	-0.685772	4.55806	0.034095
b0441	0.359019	4.09019	0.0524152
b0442	-0.665319	0.112946	0.0059438
b0443	-1.08778	1.04238	0.000874614
b0444	0.214854	1.8145	0.177112
b0445	-0.391876	1.0867	0.0547843
b0446	0.145337	-0.168819	0.492348
b0447	-1.28328	-0.484381	0.000895356
b0448	-0.933561	0.991503	0.000797152
b0449	-0.419321	0.562763	0.0334424
b0450	-5.87752	-7.69347	0.246433
b0451	0.385253	-0.442527	0.115579
b0452	-0.544636	1.26199	0.0108649
b0453	-0.352777	3.94839	0.0448738
b0454	-0.472265	-0.506337	0.082394
b0455	-1.69734	3.56675	0.00582025
b0456	-0.355183	-0.10628	0.215602
b0457	-0.350726	2.51755	0.124965
b0458	0.292321	2.19811	0.211083
b0459	0.0822235	3.29946	0.64863
b0460	0.124378	6.4071	0.541137
b0461	0.0541825	6.98332	0.798989
b0462	0.151899	3.13062	0.461031
b0463	0.316715	1.86926	0.162744
b0464	0.373771	1.69162	0.238019
b0466	0.359159	-1.65939	0.154004
b0467	-0.761774	-0.483219	0.0591173
b0468	-0.150836	-0.547967	0.505533
b0469	1.63783	0.372326	0.000683034
b0470	0.121969	2.29258	0.412041
b0471	-0.188811	1.60296	0.256172
b0472	0.106325	1.19563	0.491225
b0473	0.762186	4.22983	0.0163675
b0474	1.23858	3.71022	0.000495038
b0475	-1.04785	2.02088	0.00164923
b0476	-0.541902	0.623861	0.00995519
b0477	0.526833	1.1537	0.0177071
b0478	0.246122	3.00235	0.143292
b0479	0.0558078	0.80945	0.755742
b0480	-0.72584	3.39361	0.004293
b0481	0.775025	0.299416	0.00439635
b0482	0.626206	1.0497	0.00440623
b0483	1.60498	2.25781	0.00358635
b0484	-0.900347	4.1143	0.00220451
b0485	-0.401139	5.03099	0.0727387
b0486	-0.317537	4.41435	0.0705065
b0487	-0.0233012	2.21743	0.856504
b0488	-1.02783	1.84695	0.00168002
b0489	-1.65277	3.2127	0.00019826
b0490	-0.423484	2.44183	0.0864215
b0491	-0.682172	1.95741	0.00300939
b0492	0.149246	2.39073	0.400906
b0493	0.0211637	0.506406	0.889788
b0494	0.997367	3.15397	0.00469083
b0495	-0.00727488	0.693158	0.961892
b0496	0.390331	1.48281	0.0481191
b0497	-0.159464	6.36321	0.319909
b0498	0.0869502	5.6555	0.662619
b0499	-0.0633364	4.82281	0.816669
b0500	-0.241131	3.4829	0.172677
b0502	0.316001	2.01992	0.152449
b0503	0.54963	0.0469319	0.0326767
b0504	-0.645074	-0.797632	0.0199003
b0505	-0.132336	-0.374922	0.584135
b0506	-0.288586	5.90329	0.149716
b0507	-1.24098	0.868478	0.0035015
b0508	-1.02568	1.01465	0.034635
b0509	-0.961234	0.69986	0.00391886
b0511	-1.49954	2.47688	0.00314206
b0512	-1.22283	4.1508	0.00131831
b0513	-0.298602	1.01001	0.268515
b0514	-0.248263	1.41261	0.298357
b0515	-0.785019	3.10831	0.00435707
b0516	-0.641772	1.85224	0.00433779
b0517	-0.281978	0.604179	0.316273
b0518	-0.73894	0.806104	0.369038
b0520	-0.775486	0.21612	0.193402
b0521	-1.10183	-0.106293	0.0877314
b0522	0.564582	-1.29255	0.0392582
b0523	1.10827	-2.79901	0.0130298
b0524	1.67713	1.36271	0.000784326
b0525	1.59333	5.2278	0.00591738
b0526	0.679119	1.75192	0.00292256
b0527	0.704174	-2.9723	0.0971696
b0528	0.183919	0.27786	0.358247
b0529	-0.157233	1.83483	0.312985
b0530	-0.333788	3.61641	0.421568
b0531	-0.114381	1.69323	0.419808
b0532	-0.0658764	2.27052	0.896034
b0533	-0.207481	0.477452	0.72087
b0534	-0.159276	-0.375909	0.556423
b0535	-0.558506	2.33301	0.0712986
b0537	0.15149	2.72454	0.480561
b0539	0.488981	-3.68132	0.0181995
b0541	1.46275	-7.36761	0.753804
b0542	0.755425	0.289044	0.00354755
b0543	0.5247	3.94481	0.0832978
b0544	-0.0545684	6.20659	0.759632
b0545	0.339567	5.57689	0.230278
b0546	-0.036804	7.1312	0.868804
b0547	0.166429	-2.17785	0.329633
b0548	0.272925	-5.24956	0.698838
b0549	-0.645626	-4.37916	0.600695
b0550	-0.241948	-4.94454	0.805376
b0551	-0.522526	0.151008	0.104297
b0552	1.69978	-0.965793	0.00631948
b0553	1.56184	5.7031	0.00736987
b0554	1.18348	0.574271	0.00228577
b0556	2.24377	0.24488	0.00517641
b0557	2.98928	2.62028	0.000739124
b0558	-0.178186	0.335729	0.818634
b0559	0.110007	1.75184	0.628857
b0560	0.806483	-3.94148	0.0995468
b0561	1.44943	-1.69737	0.0139059
b0562	0.923358	1.55758	0.00979717
b0563	0.399475	0.26761	0.261906
b0564	0.365838	7.87139	0.191063
b0565	0.372686	6.76069	0.481367
b0566	-0.344692	-0.663736	0.176275
b0567	0.490232	-0.609426	0.133646
b0568	0.281917	1.41118	0.158445
b0569	0.472025	1.14931	0.0120331
b0570	0.277851	-0.703175	0.213027
b0571	0.183775	-0.734642	0.330596
b0572	-0.611768	-0.841196	0.0264378
b0573	-0.0455818	-1.62538	0.829244
b0574	-0.127182	-1.38163	0.479975
b0575	-0.413097	-0.42826	0.374434
b0576	0.479202	0.164028	0.0841217
b0577	-0.582327	1.45071	0.00611086
b0578	0.598327	1.85198	0.00900689
b0579	0.040279	0.0127903	0.844581
b0580	-0.114581	0.737735	0.674146
b0581	-1.47224	3.14095	0.000789572
b0583	0.423056	-2.1228	0.0300899
b0584	-0.582321	-1.13435	0.0406195
b0585	0.565407	-4.615	0.619099
b0586	0.30407	-0.0164036	0.0876071
b0587	0.88566	1.07338	0.00706952
b0588	0.592494	-2.88766	0.22947
b0589	0.480444	-3.33327	0.437787
b0590	1.61517	-3.47259	0.000201623
b0591	7.79778	-6.32684	0.161955
b0592	-0.0221367	-2.26388	0.897344
b0593	0.030212	-3.85972	0.964651
b0594	0.983657	-3.00823	0.271929
b0595	-1.76102	-3.16063	0.058301
b0596	-0.0122324	-1.55838	0.945228
b0597	0.161729	-2.40766	0.604935
b0598	-2.24232	4.30912	0.000106687
b0599	-0.904214	1.19869	0.0012889
b0600	0.294116	0.377159	0.141994
b0601	-0.27305	1.40072	0.088104
b0602	-0.0568359	1.37909	0.80477
b0603	-0.122779	3.7516	0.617154
b0604	0.386555	1.3257	0.0329725
b0605	-0.0995611	6.10603	0.576509
b0606	0.35316	4.11023	0.0535197
b0607	-0.421561	2.82265	0.0193473
b0608	-0.20458	0.339644	0.268939
b0610	1.04623	0.840551	0.00261033
b0611	0.217704	1.69523	0.217159
b0612	-0.987912	-0.602889	0.00262284
b0613	-1.55083	-1.36164	0.0049514
b0614	-2.70586	2.46544	0.000255635
b0615	-1.66199	0.517702	0.00239028
b0616	-1.6143	0.541196	0.000806697
b0617	-1.55665	-1.10845	0.00588031
b0618	-1.20897	1.91363	0.000431423
b0619	-0.568704	1.84411	0.0174297
b0620	-0.363216	1.40665	0.0922749
b0621	-0.726127	3.34633	0.00543673
b0622	-0.0173056	3.82734	0.92034
b0623	-0.286056	9.44119	0.191894
b0624	0.252842	0.915755	0.43044
b0625	-1.56002	-0.892905	0.000149352
b0626	-1.05624	-0.124055	0.00110235
b0627	0.203122	1.01235	0.529309
b0628	0.694494	2.94627	0.00301985
b0629	0.328024	1.76463	0.341808
b0630	0.365854	1.56662	0.101122
b0631	1.61584	2.20493	0.00305101
b0632	0.777312	2.18772	0.00560156
b0633	0.424433	2.23111	0.0161118
b0634	0.386252	1.08816	0.0374757
b0635	1.19562	1.18987	0.00068128
b0636	0.819772	0.310389	0.000972666
b0638	0.658931	-0.926806	0.0064698
b0639	0.419252	0.589682	0.0288415
b0640	0.416488	2.41594	0.0161109
b0641	0.000611009	2.7429	0.996553
b0642	0.102752	4.62784	0.461686
b0643	-1.57266	5.08713	5.81956e-05
b0644	-0.149114	2.88498	0.278899
b0645	0.618736	0.133125	0.168763
b0646	0.619507	0.539353	0.0620422
b0647	0.722507	0.341641	0.321903
b0648	-0.0288131	2.25032	0.829607
b0649	0.101113	2.69706	0.546783
b0650	0.200726	0.948015	0.199816
b0651	-0.591138	2.82537	0.0090231
b0652	-0.636818	1.18283	0.0120183
b0653	-0.84971	-0.340559	0.00169562
b0654	-0.53911	0.398199	0.0167315
b0655	-1.62097	2.96931	7.03664e-05
b0656	-13.6532	-15.3805	2.2297e-06
b0657	0.215574	1.96066	0.216217
b0658	-0.256657	3.96654	0.315472
b0659	-0.75357	2.59013	0.012893
b0660	-0.699704	4.04527	0.0109177
b0661	0.363606	1.91229	0.0423828
b0662	-1.25985	3.33698	0.000298004
b0674	-0.279591	1.90506	0.117313
b0676	-0.352369	2.87799	0.0410967
b0677	-0.193231	2.93183	0.22065
b0678	-0.215698	2.08713	0.208814
b0679	-0.739281	3.4574	0.00877049
b0680	0.637296	3.30384	0.0030766
b0681	-0.613288	0.278406	0.0387314
b0682	0.621151	-0.459695	0.102381
b0683	0.66814	5.57387	0.0786078
b0684	0.490427	4.02633	0.158704
b0685	1.25011	-2.11982	0.00281479
b0686	-0.308811	0.233178	0.100548
b0687	0.171968	3.10527	0.30663
b0688	0.0433592	3.65447	0.787494
b0689	0.642432	1.52826	0.0102747
b0692	-0.296641	2.30336	0.215929
b0693	0.93263	2.92277	0.0147998
b0694	-0.678724	1.09839	0.0275351
b0695	-0.788054	1.90729	0.00113025
b0696	0.382988	-1.56109	0.340207
b0697	0.682594	-1.49433	0.216711
b0698	1.0634	-2.6462	0.24716
b0699	-0.116574	5.49463	0.412771
b0700	-0.20832	4.0069	0.213071
b0702	-0.275096	4.40159	0.161352
b0704	-0.166949	5.30511	0.503644
b0705	-0.0279703	4.29101	0.915732
b0706	0.0721714	3.82714	0.661337
b0707	-0.35888	1.80262	0.256698
b0708	-0.432247	2.61508	0.02654
b0709	0.102581	-0.472804	0.564613
b0710	-0.60482	3.11653	0.00668028
b0711	-0.376371	2.65137	0.044756
b0712	-0.580833	2.68668	0.0230154
b0713	-0.243714	1.77443	0.141453
b0714	0.597266	0.506158	0.0108512
b0715	0.62122	0.114931	0.00401692
b0716	-0.782261	1.19182	0.0345298
b0717	0.0864494	-1.12617	0.580003
b0718	-0.35556	0.793526	0.442351
b0719	-0.343691	2.57186	0.181408
b0720	-1.09694	5.58689	0.000631239
b0721	-0.416573	1.92065	0.0439733
b0722	-0.836764	2.46406	0.00202343
b0723	-1.6098	5.10298	4.04884e-05
b0724	-1.74831	3.92348	2.46905e-05
b0725	-1.89746	3.17191	4.02166e-05
b0726	-2.07813	5.94077	0.000175026
b0727	-2.08764	5.3797	0.00313438
b0728	-2.13748	5.76847	0.00285244
b0729	-1.93655	5.34952	0.00275477
b0730	-0.0466247	0.604095	0.847202
b0731	-0.923233	-2.88683	0.279849
b0732	-0.226392	0.814002	0.273611
b0733	-0.381198	6.63829	0.0334295
b0734	-0.540451	6.42295	0.00980252
b0735	0.0475181	2.75364	0.748866
b0736	0.21521	1.79381	0.507161
b0737	0.492088	0.882595	0.036377
b0738	0.46535	0.822535	0.0537235
b0739	0.176877	2.58155	0.289388
b0740	0.065347	4.01996	0.793909
b0741	0.0360092	4.82944	0.918928
b0742	0.512771	4.48655	0.0260472
b0750	-0.161308	0.579171	0.264664
b0751	-0.339271	1.94636	0.224278
b0752	-0.312718	1.83991	0.0603996
b0753	0.0883267	4.46995	0.728499
b0754	-0.186183	3.84458	0.220048
b0755	0.20835	5.47701	0.252859
b0756	-0.171051	3.63519	0.285058
b0757	-0.956411	2.78814	0.000857923
b0758	-1.04726	2.09981	0.000846108
b0759	-0.505613	3.46549	0.0116234
b0760	0.0693377	0.744047	0.619808
b0761	1.49523	2.31379	0.000397185
b0763	0.468421	0.88001	0.0481673
b0764	0.160255	0.0919369	0.461585
b0765	0.368434	0.745277	0.0634362
b0766	0.38835	-0.221139	0.0272882
b0767	-0.488295	3.7102	0.0147036
b0768	-0.440409	1.4867	0.181949
b0769	-2.44142	0.646442	0.000248314
b0770	-2.35365	0.519578	0.00350258
b0771	-0.910851	1.91963	0.00118103
b0772	1.08953	1.75548	0.00108537
b0773	0.0617343	2.14504	0.709503
b0774	0.623755	-2.44166	0.0924013
b0775	0.770278	-2.37867	0.0431831
b0776	0.332248	-2.88224	0.546476
b0777	0.930676	-3.22305	0.119442
b0778	-0.750485	-2.84799	0.130654
b0779	-0.715164	3.31821	0.00279756
b0780	0.89578	1.13129	0.00060795
b0781	0.407734	2.73335	0.0602168
b0782	0.44875	2.13426	0.177944
b0783	0.620925	1.64846	0.0169512
b0784	0.760784	0.632783	0.0559708
b0785	0.627583	1.37091	0.0327365
b0786	-0.898678	4.64443	0.00371789
b0787	-0.371391	1.89985	0.183268
b0788	0.195567	0.541615	0.358576
b0790	-0.348423	1.03771	0.102038
b0791	-1.58707	2.48639	0.00122378
b0792	-0.265229	0.737473	0.260579
b0793	-0.630353	0.922319	0.00719579
b0794	-0.974937	2.39257	0.00307572
b0795	-1.47311	2.59995	0.000227167
b0796	-1.33442	1.28423	0.000127648
b0797	1.00166	0.791628	0.00171331
b0798	-0.724122	-0.135153	0.0076667
b0799	-0.818398	1.84194	0.00151093
b0800	-1.61919	3.01673	7.03119e-05
b0801	-0.763836	2.29715	0.0050071
b0802	-0.83118	-0.786078	0.020952
b0803	-0.99129	-0.0013514	0.00661173
b0804	-0.330914	-1.49784	0.0687863
b0805	-0.00245264	-1.52695	0.994424
b0806	-0.312488	-0.835688	0.191194
b0807	0.710874	-0.321651	0.00944892
b0808	-0.233459	1.17489	0.138803
b0809	-1.16338	0.723277	0.000640056
b0810	-1.14311	0.437286	0.000868962
b0811	-1.68479	2.94768	0.000727733
b0812	-0.563402	9.0934	0.111211
b0813	0.29936	-0.678582	0.135965
b0814	1.80721	6.26648	0.000390342
b0815	0.487768	0.33216	0.0223141
b0816	-0.469646	4.30964	0.168208
b0817	-0.00923841	1.34428	0.96784
b0818	0.000474049	0.321212	0.997966
b0819	0.0245408	1.99858	0.85336
b0820	0.866215	1.96286	0.00100972
b0821	0.0836696	-1.31403	0.642254
b0822	0.641587	0.055302	0.0733101
b0823	-0.561826	-0.202891	0.0140232
b0824	-0.3303	-2.72658	0.53629
b0825	-0.0952105	-0.459627	0.596616
b0826	0.372892	1.29164	0.0432336
b0827	0.181254	1.62311	0.438029
b0828	-1.44844	2.23553	5.37266e-05
b0829	-1.26655	2.30366	0.00113891
b0830	-1.28857	2.2687	0.000105266
b0831	-1.10958	0.507956	0.000697816
b0832	-1.07648	0.375701	0.000387796
b0833	0.933478	4.82722	0.00111521
b0834	0.613652	2.59002	0.0096849
b0835	0.722526	0.303623	0.0223719
b0836	-0.999163	5.62763	0.00897376
b0837	-0.654596	1.40247	0.0160436
b0838	-1.06388	1.5601	0.000463193
b0839	-0.2818	4.53229	0.0706901
b0840	0.729296	1.06372	0.00137172
b0841	1.58368	0.298733	3.18035e-05
b0843	-0.795107	-0.714864	0.00592408
b0844	0.317594	0.270401	0.0704422
b0845	-0.0917508	-0.42644	0.743964
b0847	-0.389022	3.54757	0.0929928
b0848	0.112674	0.0081983	0.598485
b0849	0.39853	2.91339	0.0784792
b0850	-0.257614	-0.0171084	0.147378
b0851	-0.429678	1.67199	0.0508802
b0852	-0.228244	1.60705	0.148459
b0853	0.919687	1.83299	0.0196761
b0854	-0.374319	0.201709	0.159045
b0855	-0.705817	-1.01135	0.00591852
b0856	-1.05731	-1.31715	0.00255057
b0857	-1.24736	-1.42027	0.00321441
b0858	0.437517	-0.543182	0.0774041
b0859	1.22874	-0.831362	0.00656294
b0860	1.85558	0.575199	4.98422e-05
b0861	0.627131	2.22256	0.0031107
b0862	-0.109957	2.37785	0.468495
b0863	0.0906421	3.79479	0.520146
b0864	-0.105279	3.39054	0.4773
b0865	-0.419497	2.84213	0.0466395
b0866	-1.01101	2.84272	0.000289435
b0867	-0.908568	3.17178	0.00172838
b0868	-0.245251	0.896003	0.195156
b0869	0.0215838	1.18039	0.88912
b0870	-0.154859	2.23491	0.339008
b0871	-0.0535435	3.81991	0.79839
b0872	0.326004	0.637697	0.390759
b0873	2.38817	0.64633	0.000207446
b0874	0.422944	0.104115	0.0508466
b0875	-1.13181	0.420314	0.000860844
b0876	-0.979507	2.47497	0.00127509
b0877	1.30607	1.98952	0.000268158
b0878	-0.142701	1.7207	0.337809
b0879	-0.230635	1.67746	0.132222
b0880	-1.75191	5.18955	6.55423e-05
b0881	-0.285451	4.31228	0.207622
b0882	-1.64992	6.65041	5.58423e-05
b0884	2.48247	5.25714	0.000122019
b0885	0.260727	-0.487331	0.33677
b0886	-0.307386	1.49543	0.0696498
b0887	-0.0479415	1.59957	0.794491
b0888	0.297506	2.08235	0.0729673
b0889	0.16721	3.36001	0.497113
b0890	0.43582	4.90339	0.0434314
b0891	0.0410669	2.71551	0.792323
b0892	0.0653491	1.82154	0.698356
b0893	-0.289378	5.26987	0.0749474
b0894	-1.16723	4.50214	0.00391853
b0895	-1.09126	1.92752	0.0187298
b0896	-1.10165	1.97503	0.00955044
b0897	-1.00297	4.06335	0.00276527
b0898	-0.216179	1.21277	0.357997
b0899	-0.494772	1.08164	0.0116818
b0900	-0.239346	0.827554	0.411833
b0901	0.382501	1.78378	0.391806
b0902	-0.00708873	3.17832	0.965024
b0903	-0.258802	7.86108	0.351666
b0904	0.715491	4.51676	0.00920602
b0905	1.06737	0.968934	0.00054087
b0906	0.346968	2.13982	0.101033
b0907	0.63385	3.20234	0.00637455
b0908	0.493149	1.6931	0.0252835
b0909	-0.173218	-0.657509	0.390738
b0910	0.461342	2.59825	0.0130682
b0911	0.441138	6.83464	0.0199094
b0912	0.420425	5.45161	0.329056
b0913	-0.772619	1.25754	0.00394101
b0914	0.613123	2.27857	0.00451104
b0915	0.336992	0.429154	0.117112
b0916	0.534992	-0.100172	0.0544382
b0917	-0.20157	0.373444	0.179061
b0918	-0.160607	2.34062	0.265232
b0919	-1.618	4.16312	0.000394999
b0920	-1.24241	1.30453	0.00125578
b0921	0.275553	1.1947	0.143467
b0922	0.417501	2.17696	0.0426782
b0923	0.278144	1.40259	0.13417
b0924	-0.304757	4.01924	0.108539
b0925	-1.67549	4.89549	4.19048e-05
b0926	0.359011	2.45677	0.0475399
b0927	0.373571	2.46492	0.057761
b0928	-0.298463	3.49603	0.0524008
b0929	2.43815	7.20453	0.00514396
b0930	0.819927	4.12003	0.00226337
b0931	0.97082	2.18666	0.000595369
b0932	-0.520386	4.719	0.0130357
b0933	-0.0677225	-0.348906	0.770794
b0934	-1.01924	-3.11772	0.130378
b0935	-1.36038	-1.9546	0.0504986
b0936	-0.49978	-1.56358	0.0725748
b0937	-0.453422	-1.1402	0.0289733
b0938	0.811341	8.25921	0.00301527
b0939	0.846908	5.22548	0.00464322
b0940	0.560021	4.2722	0.00716029
b0941	0.27542	2.66446	0.0865876
b0942	0.243753	1.12961	0.268169
b0943	0.0528712	1.00824	0.834604
b0944	0.283626	1.71812	0.106795
b0945	1.01563	0.487626	0.000645289
b0946	0.113851	3.42879	0.708952
b0947	0.308756	1.37824	0.0528233
b0948	0.415927	1.61558	0.033216
b0949	-0.355438	3.57294	0.108723
b0950	-0.433324	1.58366	0.0168042
b0951	-0.0515837	2.38965	0.777424
b0952	-0.295841	1.05399	0.0869531
b0953	-1.52497	8.40446	0.00190345
b0954	1.45529	3.42432	0.000329596
b0955	-0.465202	3.21165	0.0114317
b0956	0.129856	3.67474	0.627003
b0957	-0.161598	8.95793	0.302561
b0958	-1.21839	2.88205	0.000962467
b0959	-0.457881	2.48176	0.105927
b0960	0.377134	1.92645	0.0773135
b0961	1.12332	-0.712698	0.0064685
b0962	-0.846003	3.03955	0.00147403
b0963	0.400119	3.70037	0.237587
b0964	-0.535736	0.280562	0.00985335
b0965	-1.11013	1.76526	0.00099057
b0966	-1.36553	2.53748	9.8421e-05
b0967	-0.355313	1.68718	0.232814
b0968	-0.0152421	2.52913	0.949629
b0970	0.577536	4.63273	0.0616234
b0972	-0.0398781	4.41431	0.840688
b0973	0.217279	4.41967	0.290348
b0974	0.269632	2.57854	0.144523
b0975	0.215181	2.32187	0.268184
b0976	0.33622	1.72891	0.111213
b0977	0.45539	2.41909	0.0481128
b0978	1.35639	4.25559	0.00077511
b0979	0.957172	3.9189	0.00140788
b0980	0.616526	3.48828	0.0137301
b0981	0.384571	1.56658	0.0450611
b0982	0.835691	-2.22916	0.0602295
b0983	1.55291	-1.5495	0.00096855
b0984	1.18508	-0.661023	0.00411932
b0985	1.88555	-2.63004	0.031232
b0986	0.0786559	-0.533499	0.598647
b0987	0.15526	-1.63332	0.471617
b0988	0.113187	-1.75598	0.683213
b0989	0.0402384	0.334447	0.809072
b0990	1.86343	6.28763	0.0043836
b0991	1.75336	2.2181	0.00533264
b0992	1.80292	0.461832	4.66921e-05
b0993	0.0852755	0.408493	0.509656
b0994	-0.545352	-0.243237	0.0298333
b0995	-0.736229	-0.829967	0.0049818
b0996	-0.362726	-2.12716	0.224077
b0997	-0.567929	-1.14952	0.0255668
b0998	-0.462331	1.31279	0.0388877
b0999	-0.338183	3.27599	0.0471425
b1000	-0.159313	5.60513	0.272195
b1001	-0.406769	6.0949	0.0596746
b1002	-1.3755	5.98284	0.000105888
b1003	-0.663857	6.3431	0.00397104
b1004	-0.689489	6.99747	0.00243724
b1006	-0.519743	-0.73422	0.0293681
b1007	-0.941496	-3.97347	0.0869982
b1008	1.58795	-4.24456	0.0139596
b1009	-0.888039	-3.97558	0.147224
b1010	-1.04579	-4.39963	0.0515966
b1011	0.661729	-4.62673	0.326942
b1012	-0.762269	-4.52797	0.357786
b1013	-0.137804	0.483541	0.528105
b1014	-3.18328	4.31085	7.64921e-05
b1015	-1.39957	1.60888	0.00217874
b1016	6.77524	-7.10414	0.192736
b1018	0.912979	-2.10939	0.0253654
b1019	0.0425183	-1.35983	0.905722
b1020	-1.43158	1.37819	0.00188305
b1021	0.482191	2.15623	0.216839
b1022	0.247038	1.72931	0.149012
b1023	0.393745	3.00967	0.0674762
b1024	0.22037	4.38167	0.189323
b1025	0.187657	7.42937	0.515343
b1029	0.00419646	3.15521	0.986802
b1033	-0.284594	2.18926	0.0827277
b1034	-0.019921	2.37788	0.900632
b1035	0.157746	1.58217	0.300448
b1036	1.83821	0.389807	1.99825e-05
b1037	-0.0218893	2.47422	0.870498
b1038	-0.236196	0.544795	0.446032
b1039	-0.311836	1.8582	0.155417
b1040	-0.242184	3.05377	0.321354
b1041	-0.810823	0.892735	0.0012689
b1042	-1.01123	2.29981	0.00698774
b1043	0.335943	-2.05874	0.355088
b1044	0.317572	-0.386539	0.117969
b1045	-1.18556	1.89785	0.000305559
b1047	-0.46982	2.33089	0.0289134
b1048	0.295619	4.0203	0.0834881
b1049	0.443285	3.42285	0.0174219
b1050	-1.08293	2.7505	0.000802434
b1051	-0.922917	4.52188	0.00160058
b1052	-0.54579	-3.59163	0.0637052
b1053	-0.90651	0.0713669	0.0138991
b1054	-0.414841	0.799277	0.0264139
b1055	0.525832	0.785291	0.0467203
b1056	0.0323894	2.19739	0.867564
b1057	-0.429897	-0.205331	0.0868067
b1058	0.497942	-2.33105	0.123546
b1059	0.178927	2.16764	0.199518
b1060	-0.383669	7.60817	0.213407
b1061	-0.0757959	1.84418	0.788166
b1062	0.534101	-0.0156817	0.0240731
b1063	0.255684	2.20511	0.322743
b1064	-1.54498	3.67528	9.92349e-05
b1065	-1.18301	-0.0142163	0.00243102
b1066	-1.22108	2.34218	0.000305946
b1067	-1.52415	2.48268	0.000204461
b1068	-1.45385	2.18969	0.000380269
b1069	0.608098	0.385524	0.00964042
b1070	-0.392692	-0.596174	0.0560697
b1071	0.0245796	-1.8358	0.919562
b1072	-0.278124	-2.23092	0.262356
b1073	6.3978	-6.41592	0.20887
b1074	0.030212	-4.00428	0.951054
b1075	0.297053	-2.38815	0.502582
b1076	0.555977	-1.3226	0.115724
b1077	-0.401036	-2.89774	0.144422
b1078	0.306483	-2.62885	0.533427
b1079	0.126535	-3.18115	0.777058
b1080	0.0767667	-2.72461	0.856168
b1081	-0.94543	-2.81821	0.0289689
b1082	-0.576948	-0.287855	0.00562954
b1083	-0.216261	0.214564	0.182639
b1084	0.202898	4.72413	0.20724
b1085	-0.391606	3.95692	0.194051
b1086	0.723559	1.45491	0.00479641
b1087	0.257191	2.35312	0.143694
b1088	1.05344	5.3591	0.0222926
b1089	1.0248	3.73277	0.0447506
b1090	0.218209	3.09697	0.248534
b1091	-0.0603866	3.6209	0.68746
b1092	0.00438533	3.9802	0.975626
b1093	-0.207528	5.31935	0.288955
b1094	1.26286	7.50823	0.0158316
b1095	0.291471	4.56434	0.075568
b1096	0.0233626	0.625093	0.859244
b1097	-0.0680208	0.630326	0.684131
b1098	0.0215701	0.52451	0.896255
b1099	0.339049	0.618009	0.164146
b1100	0.351401	2.87445	0.0400281
b1101	2.10153	4.4051	1.04838e-05
b1102	0.326664	-0.505784	0.0771609
b1103	0.00388992	2.76394	0.978752
b1104	0.382451	2.58425	0.0245494
b1105	0.184679	2.41301	0.214411
b1106	0.102615	1.29447	0.497331
b1107	-0.194042	3.05703	0.191608
b1108	-0.442834	3.61642	0.0128932
b1109	1.94076	1.99994	1.46058e-05
b1110	0.0587989	-0.653956	0.78191
b1112	0.382622	0.486613	0.304235
b1113	0.693866	0.502613	0.00211269
b1114	0.0465098	2.97685	0.799119
b1115	0.205984	-0.785873	0.397776
b1116	0.335149	1.4498	0.0933837
b1117	-0.038915	0.576882	0.802085
b1118	-0.495102	2.77931	0.0113244
b1119	-0.996478	2.19044	0.000922363
b1120	-0.769675	1.97345	0.0132166
b1121	0.562365	0.0332565	0.0796381
b1122	0.837269	-1.1915	0.0104539
b1123	0.0883879	3.14361	0.665104
b1124	0.921775	0.627921	0.000556012
b1125	1.47053	0.508473	7.04833e-05
b1126	1.52913	1.47375	0.000364963
b1127	-0.48704	4.76396	0.0101148
b1128	0.0670292	3.31273	0.612271
b1129	0.465108	3.51278	0.0102614
b1130	0.220777	4.00693	0.20078
b1131	0.58388	0.921871	0.00448786
b1132	0.33573	-0.0342684	0.222828
b1133	0.937745	1.77964	0.00127932
b1134	0.0507354	-0.605165	0.885294
b1135	0.356012	-0.154284	0.104672
b1136	-1.01374	6.27889	0.000789405
b1137	0.48796	7.65975	0.0389912
b1138	0.346548	6.86049	0.154428
b1139	0.802775	7.10186	0.0557964
b1140	-0.587559	2.58957	0.0708788
b1141	-2.1063	0.441941	0.000196811
b1142	-1.86047	-1.10775	0.00102595
b1143	-0.0558179	3.46523	0.826965
b1144	-0.895274	1.87478	0.00504674
b1145	0.469248	2.60471	0.057157
b1146	-1.75867	0.124795	0.00601197
b1147	-1.24553	-0.0770389	0.000987788
b1148	-1.6724	-1.45964	0.00079768
b1149	-2.29788	-1.0304	0.000264492
b1150	-0.999235	-4.52924	0.127801
b1151	-1.92323	-3.54097	0.00921923
b1152	-1.76952	-3.60274	0.000822049
b1153	-0.130752	-4.8119	0.896555
b1154	0.0366605	-1.73039	0.845453
b1155	-0.0597306	0.533444	0.789998
b1156	-0.332656	-0.399588	0.10722
b1157	-0.114541	-3.294	0.920948
b1158	0.590865	-1.73939	0.327996
b1159	0.703914	3.7444	0.0547775
b1160	0.992498	5.35254	0.00644344
b1161	0.7393	2.80472	0.00970526
b1164	0.240437	1.79314	0.450476
b1165	-0.0427974	2.44821	0.840882
b1166	-0.293995	3.06052	0.180284
b1167	-0.41008	4.13194	0.125296
b1168	-0.0202537	2.89759	0.911677
b1171	0.409577	1.08552	0.0715632
b1172	2.02325	-0.923073	0.00131804
b1173	0.631029	-2.65878	0.0106717
b1174	-0.4434	3.46571	0.0404078
b1175	-0.573345	4.41075	0.0092299
b1176	-0.282633	3.43766	0.0784651
b1177	0.37242	3.63968	0.237723
b1178	0.23377	2.51297	0.610052
b1179	0.323575	1.88974	0.118598
b1180	-0.423664	1.53778	0.0334487
b1181	0.204674	1.6192	0.187754
b1182	0.213057	7.20228	0.581635
b1183	-0.281027	1.38197	0.186395
b1184	-0.402073	1.76944	0.0436986
b1185	0.355806	0.953347	0.221093
b1186	0.589266	1.35654	0.00430501
b1187	-0.7408	2.36107	0.00510337
b1188	-2.1395	5.38776	3.14061e-05
b1189	-0.795462	4.42929	0.00693883
b1190	-0.754214	3.71878	0.0128967
b1191	-0.328991	1.87838	0.0936454
b1192	-0.230634	0.903896	0.205627
b1193	-0.452328	0.417533	0.0282069
b1194	0.581544	-1.55246	0.0417673
b1195	-1.70206	0.605816	4.74852e-05
b1196	-0.448931	1.18354	0.0305234
b1197	-1.10045	2.49646	0.014513
b1198	0.832659	2.35619	0.00278975
b1199	0.357322	1.52576	0.139372
b1200	0.322441	2.60218	0.0928404
b1201	0.36315	0.79588	0.0617314
b1202	-0.190269	3.80832	0.196508
b1203	0.377966	2.844	0.0336063
b1204	0.320017	0.0726334	0.0613324
b1205	-1.52788	5.18866	0.000365627
b1207	1.17686	2.79462	0.000269998
b1208	0.469142	2.11832	0.0105423
b1209	0.109626	1.78003	0.50772
b1210	0.364709	2.56839	0.0917766
b1211	1.03246	1.63037	0.000301205
b1212	0.931092	0.36701	0.000860278
b1213	-0.0601288	0.192374	0.800213
b1214	-0.345948	2.73512	0.0757474
b1215	0.0138965	3.33955	0.916793
b1216	1.17047	1.47146	0.00394441
b1217	-0.661809	1.63294	0.0159322
b1218	-0.0951404	1.75265	0.582123
b1219	-0.427559	3.55822	0.217193
b1220	0.734325	0.70122	0.0225751
b1221	1.65585	1.82607	0.000166634
b1222	1.41064	2.2483	0.000224151
b1223	3.63457	2.67261	1.43518e-06
b1224	1.91998	5.89842	0.00047956
b1225	2.23098	4.19817	0.000182141
b1226	2.44682	2.4983	0.000295224
b1227	2.29038	2.22456	0.000458208
b1228	9.37344	-7.12506	0.0603332
b1232	-0.394608	2.7852	0.0216457
b1233	-0.559183	3.48435	0.0581769
b1234	-0.85355	4.28242	0.00370814
b1235	-0.922136	3.86528	0.000542203
b1236	0.181788	4.38926	0.229017
b1237	1.24669	-1.24804	0.0203366
b1238	1.39567	3.40065	0.00385893
b1241	0.058304	6.09811	0.649046
b1242	0.712218	1.00253	0.0207241
b1243	-1.16573	7.99945	0.000223688
b1244	-0.153583	4.84267	0.262383
b1245	-0.135716	4.79857	0.33435
b1246	-0.541648	5.09628	0.00902057
b1247	-0.707115	4.71974	0.00208785
b1248	0.109773	1.26911	0.4376
b1250	0.812992	3.69735	0.0176789
b1251	1.12425	3.51124	0.0132207
b1252	0.407302	0.0156194	0.104848
b1253	1.79386	1.01803	0.000260906
b1254	-0.367249	1.32508	0.0702839
b1255	-0.096769	1.73691	0.635846
b1256	-1.03206	5.31792	0.00181462
b1257	-0.0209577	6.75412	0.908396
b1258	0.264274	5.61715	0.395293
b1259	-0.864257	5.65067	0.203108
b1260	-1.44613	2.22961	0.0013604
b1261	-2.62294	2.07709	3.37511e-05
b1262	-2.31607	1.43206	2.82274e-05
b1263	-2.42294	0.760539	8.68841e-06
b1264	-2.16728	-0.754493	9.08816e-06
b1265	-0.227075	-4.91622	0.73141
b1266	-0.47232	1.63062	0.0219859
b1267	-0.410558	2.57656	0.022566
b1268	-0.0897981	2.24799	0.519392
b1269	1.2055	1.85091	0.00212915
b1270	0.0950025	0.176678	0.636289
b1271	-0.392361	0.501658	0.127138
b1272	-0.149222	3.33913	0.344799
b1273	0.285683	3.36995	0.413573
b1274	0.768478	4.05924	0.00174387
b1275	-0.640724	3.34573	0.00549289
b1276	-2.03462	5.43381	0.000363274
b1277	-0.366568	3.13063	0.153184
b1278	-0.57498	2.31768	0.0240699
b1279	-0.380585	2.55307	0.115884
b1280	0.206549	3.17146	0.230054
b1281	0.659897	-0.431415	0.0273284
b1282	0.454817	-1.35832	0.104856
b1283	-1.50729	4.3003	0.00106878
b1284	0.480159	2.8258	0.0434407
b1285	-0.537515	3.32852	0.0101424
b1286	0.91668	2.15264	0.000896093
b1287	-1.24892	-0.824676	0.00107669
b1288	0.295175	4.33175	0.0833208
b1289	-0.943897	-0.329071	0.00467886
b1290	-0.410717	0.596681	0.0250455
b1291	-0.387439	1.7294	0.0446037
b1292	-0.159127	0.414422	0.400072
b1293	-0.290482	0.865957	0.098598
b1294	-0.446334	1.96271	0.0177892
b1295	0.825436	-1.66971	0.0589893
b1296	0.0944073	-0.728064	0.692179
b1297	-1.12057	-0.640611	0.00667339
b1298	-0.916933	-0.496995	0.00594702
b1299	-0.370144	-0.338	0.170074
b1300	-0.996088	-1.2854	0.0971036
b1301	-1.56799	-2.0344	0.0782052
b1302	-1.28778	-1.42385	0.00242959
b1303	-0.240392	0.487325	0.327794
b1304	-1.39201	4.07144	0.00656361
b1305	-1.43193	0.748075	0.00192433
b1306	-1.62443	0.456979	0.000140176
b1307	-1.14671	-0.882376	0.000272672
b1308	-1.27257	3.23972	0.00375724
b1309	0.0163044	1.6769	0.931348
b1310	-0.131167	0.488762	0.703006
b1311	-0.111418	-1.29054	0.706442
b1312	0.166455	-1.13486	0.670609
b1313	-0.208553	0.0394287	0.480458
b1314	-0.122017	-0.265525	0.610537
b1315	0.289724	0.0272921	0.0984598
b1316	0.267867	0.314216	0.451308
b1317	-0.164071	-2.64771	0.804506
b1318	0.0747261	-0.61666	0.880788
b1319	0.0678545	-0.378745	0.910874
b1320	0.318259	1.30986	0.0832072
b1321	0.299364	1.99954	0.105472
b1322	0.477602	1.28526	0.0430192
b1323	-0.300451	3.54837	0.0745271
b1324	-0.455473	4.75306	0.011544
b1325	-0.791464	1.95886	0.00174533
b1326	-1.05126	1.84049	0.000409605
b1327	-0.638221	-0.100135	0.0120359
b1329	-0.465685	4.30619	0.0110565
b1330	1.31111	3.5679	0.00109866
b1332	1.03124	4.19648	0.0225567
b1333	-1.39285	6.60564	9.13345e-05
b1334	0.0556413	3.47136	0.823461
b1335	1.24137	-0.181056	0.00137658
b1336	-0.0955693	-0.599865	0.733102
b1337	-0.18148	-0.551306	0.27716
b1338	-0.455503	-2.07603	0.23266
b1339	0.330789	0.425918	0.0523459
b1341	-0.807826	2.27939	0.00398559
b1342	-0.777865	2.46673	0.00207887
b1343	0.336933	0.880804	0.0825434
b1344	0.611636	2.46751	0.0201742
b1345	7.9657	-0.26989	1.81109e-06
b1346	21.3277	-7.47474	3.94639e-10
b1348	21.2037	-7.63891	1.62707e-10
b1349	21.4805	-6.25025	3.10515e-10
b1350	15.9348	-3.18756	0.0117595
b1351	15.8051	-3.93495	0.0120516
b1352	22.8148	-6.37283	1.50238e-10
b1353	22.6777	-5.46695	6.68881e-10
b1355	17.4373	-8.23449	2.71624e-10
b1356	15.5892	-1.62149	0.0169031
b1357	18.1511	-7.40854	1.31722e-09
b1358	16.4966	-8.27017	4.4776e-09
b1359	17.5998	-7.66372	7.28763e-09
b1360	16.9164	-8.09354	1.74829e-07
b1361	17.9931	-7.42129	2.96834e-10
b1363	17.7634	-1.69353	0.0100381
b1364	9.07785	-1.89078	7.08208e-06
b1365	14.7765	-5.10108	0.0119206
b1366	14.0423	-4.35388	0.0249498
b1368	19.8298	-6.72144	2.80131e-09
b1369	15.5446	-9.12277	7.40744e-10
b1370	16.4576	-7.88866	1.61754e-09
b1371	12.0224	-10.7715	2.48539e-07
b1372	18.4948	-6.63305	6.72922e-10
b1373	13.1834	-10.3407	1.38214e-05
b1374	20.3122	-6.68376	4.90681e-09
b1375	14.6496	-4.27294	0.0122137
b1376	-1.01074	6.15924	0.0116968
b1377	-1.76629	3.85544	0.000813026
b1378	-0.963066	5.00528	0.00299056
b1379	0.0658271	2.57153	0.70008
b1380	-0.0481401	3.02109	0.812222
b1381	-0.446712	2.54523	0.0654501
b1382	-0.360393	1.44673	0.263341
b1383	-0.327042	2.5365	0.387651
b1384	-0.162335	1.0114	0.524748
b1385	-0.893423	1.21046	0.000732585
b1386	-0.161262	-0.902384	0.395467
b1387	-0.55002	-2.80792	0.510437
b1388	-2.002	-2.62817	0.0081026
b1389	-1.2454	-3.24261	0.00608979
b1390	-2.87868	-3.0329	8.41709e-05
b1391	-2.18627	-3.06257	0.00700571
b1392	-2.06105	-2.24392	0.00258533
b1393	-1.2885	-2.32163	0.0015301
b1394	-2.31245	-3.10524	0.0124604
b1395	-1.63525	-1.69608	0.00395619
b1396	-1.13831	-2.9781	0.0112585
b1397	-1.98289	0.227034	1.89534e-05
b1398	-0.941307	0.692292	0.000944155
b1399	-0.815038	2.09753	0.00231109
b1400	-0.681519	2.63677	0.0109241
b1404	-0.235045	-2.38609	0.318871
b1406	-0.930395	1.83814	0.000536588
b1407	0.200882	4.82514	0.243882
b1408	0.177978	-0.483377	0.596527
b1409	-0.287956	0.281558	0.82274
b1410	-0.133269	1.36558	0.575217
b1411	0.175897	0.431101	0.38733
b1412	0.44169	-0.0590796	0.0584243
b1413	-0.0711576	3.78054	0.615293
b1414	-0.46548	1.36702	0.0117419
b1415	-2.97338	4.58655	2.55075e-05
b1418	1.24716	1.33599	0.000916809
b1419	-0.441288	1.86019	0.0565051
b1420	-2.13318	3.18414	2.48487e-05
b1421	0.0540462	0.16897	0.678568
b1422	-0.986538	0.928146	0.00853734
b1423	-1.58029	3.32544	0.000428435
b1424	0.220782	2.62645	0.133676
b1426	-2.07213	7.20803	0.00011779
b1427	-0.102726	3.25336	0.744072
b1428	-1.51826	2.61505	0.000102302
b1429	-0.0962721	1.24512	0.614988
b1430	0.531775	1.13091	0.00933438
b1431	-0.733131	3.81682	0.00175348
b1432	-0.178078	2.29508	0.363414
b1433	0.526999	-0.717925	0.0166984
b1434	0.325686	-0.728343	0.220199
b1435	0.631027	1.34395	0.00390092
b1436	0.28815	1.04766	0.221662
b1438	-0.649143	0.0743579	0.0350477
b1439	0.0722441	0.986308	0.637309
b1440	-2.27113	4.80886	0.000115213
b1441	-1.34195	3.17726	0.00122767
b1442	-0.835094	2.28514	0.0010644
b1443	-1.74151	2.18251	7.53552e-05
b1445	1.34184	-1.09452	0.00922096
b1446	0.564106	1.92306	0.17856
b1447	-0.0462454	0.293996	0.864386
b1449	-0.738061	3.18986	0.00164459
b1450	0.391423	5.31502	0.20303
b1451	0.314412	1.77497	0.118584
b1452	0.376023	0.141765	0.0785961
b1453	0.296469	-0.924178	0.372256
b1454	-0.559667	1.93256	0.011553
b1455	-0.428469	-2.69189	0.925914
b1457	0.255892	6.16556	0.244883
b1458	0.389368	6.54608	0.0725977
b1459	-0.0885618	5.49826	0.778913
b1460	0.118157	4.20128	0.523347
b1461	0.302381	5.29895	0.22775
b1462	0.278805	4.21653	0.169371
b1463	-1.14533	0.336407	0.000249409
b1464	-0.116745	1.50976	0.463104
b1465	-1.54498	1.19871	0.000649557
b1466	-1.75252	1.13054	2.78628e-05
b1467	-1.72022	2.59615	0.00159818
b1468	-1.43498	3.92138	0.00102813
b1469	-0.826314	3.1118	0.00890364
b1470	0.231093	2.64394	0.381755
b1471	-0.11461	3.18291	0.913738
b1472	0.379822	1.79755	0.072259
b1473	0.416446	1.51042	0.0638931
b1474	3.53159	1.0278	4.3339e-05
b1475	2.60397	-1.11903	0.00020608
b1476	1.59816	-1.05472	0.000945547
b1477	-0.0779958	0.56541	0.758715
b1478	-1.56863	2.7837	0.00114037
b1479	0.746707	4.43844	0.00159955
b1480	1.03772	4.98282	0.0256106
b1481	0.928311	-0.323056	0.00147722
b1482	-1.09248	6.10421	0.000537165
b1483	-0.180119	1.0589	0.49657
b1484	-1.03302	-1.58588	0.00157114
b1485	-0.702645	-1.90328	0.0131062
b1486	-1.0704	-2.68221	0.00549347
b1487	-0.883104	-1.28727	0.0194274
b1488	-0.539456	-2.7126	0.0745226
b1489	-1.04184	2.48589	0.0205409
b1490	-0.930248	3.74477	0.00308187
b1491	0.619969	1.26656	0.00394834
b1492	-0.645463	7.85575	0.00256956
b1493	-0.325412	7.38152	0.0919722
b1494	0.302555	3.65607	0.239526
b1495	-0.00520221	1.13402	0.970101
b1496	0.839523	0.758512	0.0108682
b1497	-0.0043812	2.17846	0.988108
b1498	-1.52007	4.6103	0.000221726
b1499	0.697822	4.72932	0.010939
b1500	0.00595724	0.831263	0.99382
b1501	0.293314	4.79149	0.0775132
b1502	0.528236	1.13335	0.398881
b1503	1.38229	0.23091	0.0325396
b1504	1.34871	-0.0293859	0.0539473
b1505	1.64828	1.96172	0.00869408
b1506	0.105822	-2.21173	0.65937
b1507	-0.2599	2.03788	0.10413
b1508	0.277896	0.493541	0.202228
b1509	-0.692731	2.03745	0.00502772
b1510	-0.860317	4.49065	0.00197474
b1511	-1.55215	2.10647	0.00116485
b1512	-2.50382	2.46663	0.000379178
b1513	-3.57649	1.70113	6.07578e-05
b1514	-3.41502	0.0308803	9.42611e-05
b1515	-2.23337	-0.497644	0.000615671
b1516	-2.28907	1.03285	0.000741761
b1517	-2.53485	0.804575	0.000558442
b1518	-2.23176	-0.41144	0.00103953
b1519	-1.00089	2.04305	0.000921638
b1520	-0.175982	1.01919	0.336477
b1521	-0.8543	4.13004	0.0125721
b1522	0.947808	0.297102	0.0195063
b1523	0.833131	1.08408	0.0116754
b1524	0.738672	0.0280308	0.00907005
b1525	-0.161719	0.10612	0.277542
b1526	0.329519	0.445385	0.112543
b1527	-0.0790715	1.84795	0.688986
b1528	0.240056	-0.457667	0.304826
b1529	-0.158169	0.922784	0.356473
b1530	0.660146	-0.789558	0.0100711
b1531	1.1676	0.517648	0.000507129
b1532	0.233953	-0.998638	0.328128
b1533	0.263751	1.28982	0.214505
b1534	-0.104464	0.780269	0.642425
b1536	-0.350921	4.67244	0.0568087
b1537	0.271361	4.07208	0.201501
b1538	0.196819	3.38002	0.176458
b1539	-0.0160152	3.11015	0.90721
b1540	0.377418	1.89471	0.0600923
b1541	2.49614	1.68838	0.00228398
b1542	0.0608103	1.15063	0.682864
b1543	0.232804	2.68593	0.14474
b1544	0.211727	2.4949	0.474293
b1545	0.586154	-0.109575	0.173593
b1546	0.878209	-5.1959	0.229504
b1547	-0.0547505	-2.41727	0.753049
b1548	0.970065	-3.61276	0.00796799
b1549	0.532312	1.8343	0.0766859
b1550	1.24163	7.29721	0.0166825
b1551	0.527232	3.95186	0.0940859
b1552	0.287649	7.51408	0.273387
b1553	0.316191	1.44065	0.320621
b1555	1.09167	-0.560768	0.0121433
b1556	0.668141	-0.712819	0.0136339
b1557	0.429155	7.93658	0.164321
b1558	1.29214	1.85578	0.0139974
b1559	0.66101	0.364897	0.0382841
b1560	0.248744	-2.88042	0.341326
b1561	-0.221595	0.124327	0.342858
b1562	0.0421646	2.61609	0.828093
b1563	-0.849839	2.56142	0.0127879
b1564	-1.03217	2.30384	0.00118537
b1565	0.570551	-0.393981	0.030261
b1566	0.347665	1.09676	0.135262
b1567	7.87023	-6.45343	0.181968
b1568	0.248262	-3.20266	0.491989
b1569	-0.158323	-4.00558	0.371191
b1570	0.469757	3.39873	0.135821
b1571	-0.0574558	-2.22324	0.815084
b1572	0.0576082	-1.82693	0.92456
b1573	-0.395507	-1.48498	0.105727
b1574	0.869248	-8.59872	0.844613
b1575	-0.277805	-0.601744	0.330582
b1576	-0.342833	-0.61564	0.0644234
b1577	-0.577958	-1.10859	0.0117077
b1578	0.115175	-5.02545	0.696866
b1579	-0.1292	1.14044	0.50252
b1580	-0.200236	2.46526	0.535111
b1581	0.000470789	-0.656826	0.997561
b1582	1.1536	-1.06235	0.00264358
b1583	1.10248	1.66979	0.000862107
b1584	0.337109	2.46028	0.0735861
b1585	0.243636	2.92611	0.418452
b1586	-0.565223	0.371215	0.0396393
b1587	-1.97116	2.93932	0.000102019
b1588	-1.80607	2.27971	0.000956159
b1589	-1.69562	-0.783883	0.0011863
b1590	-0.160474	1.50184	0.507582
b1591	0.378558	0.628047	0.175306
b1592	0.622829	0.555663	0.00808041
b1593	0.497869	4.00137	0.0185467
b1595	-0.552033	-0.745643	0.0310299
b1596	-0.301768	0.0712855	0.123506
b1597	0.497186	-0.796115	0.0204238
b1598	-0.785281	4.29943	0.00192867
b1599	1.20869	0.901707	0.000620775
b1600	1.2696	2.55625	0.000741395
b1601	-0.423402	2.68257	0.0595686
b1602	0.214456	3.84626	0.255444
b1603	0.422872	4.42951	0.0496915
b1604	0.560848	2.90043	0.00485108
b1605	0.895553	0.152825	0.000667535
b1606	-0.197791	0.809061	0.25739
b1607	0.00960977	-0.143115	0.969387
b1608	2.23445	2.28658	0.000254083
b1609	1.67094	2.08632	0.000262038
b1610	-1.17361	1.18692	0.000448402
b1611	-3.61569	3.32057	4.68165e-07
b1612	-1.7043	3.8963	0.000111289
b1613	0.165419	2.92589	0.273271
b1614	-0.142142	5.99327	0.313367
b1615	-0.203877	1.65913	0.618317
b1616	-0.423741	-1.27898	0.0405348
b1617	-0.788999	-0.990071	0.00740504
b1618	0.252201	2.44622	0.15539
b1619	-0.259807	5.57515	0.321435
b1620	0.550547	0.627274	0.00606276
b1621	-0.236621	0.854927	0.158114
b1622	-0.0949666	1.04394	0.513883
b1623	-0.471636	2.6522	0.0106765
b1624	-0.765184	2.3124	0.00182306
b1625	1.18876	-1.34686	0.821295
b1626	1.06178	3.21679	0.00938925
b1627	1.18562	0.730195	0.000844842
b1628	1.47138	0.358792	0.00280555
b1629	1.38327	1.46583	0.000180492
b1630	1.17525	0.211663	0.00159006
b1631	0.976623	-0.4941	0.0128234
b1632	0.933712	-0.255256	0.0119361
b1633	1.02265	0.136901	0.00239045
b1634	1.06662	2.1073	0.000438213
b1636	0.350717	1.22664	0.0652428
b1637	0.557467	3.72081	0.00989242
b1638	-0.0373242	1.16678	0.773592
b1639	0.753051	0.719212	0.00142396
b1640	-0.562385	1.80339	0.00841492
b1641	1.09212	5.66893	0.0107614
b1642	0.704552	5.3951	0.0729417
b1643	-0.0147701	1.53933	0.953136
b1644	0.863697	-0.918414	0.00218448
b1645	-0.858333	1.21619	0.0013575
b1646	-1.88191	2.39782	7.20153e-05
b1647	-0.454782	2.50259	0.028137
b1648	-1.18872	0.869371	0.000773029
b1649	-0.0995263	-0.756638	0.55431
b1650	-0.322508	0.852438	0.085399
b1651	0.292933	2.48501	0.10538
b1652	1.098	-0.204794	0.00992935
b1653	-0.776611	1.48699	0.0110272
b1654	1.51505	3.78286	0.00318541
b1656	-0.870232	6.88828	0.00193995
b1657	0.833713	-0.0138559	0.00134167
b1658	1.34054	1.67696	0.00106839
b1659	-0.142126	0.425035	0.46177
b1660	-0.613049	1.23405	0.0123907
b1661	-0.523781	5.06449	0.00943869
b1662	1.26856	4.28958	0.00940227
b1663	-0.456338	2.43348	0.0251786
b1664	-0.518622	4.25592	0.0145902
b1667	0.048066	5.16212	0.869529
b1668	-1.24887	3.57851	0.000145436
b1669	-1.82962	0.917348	0.00132388
b1670	-2.56335	1.32007	0.00132829
b1671	-2.71504	1.92916	0.000983871
b1672	-2.72499	2.12002	0.000471674
b1673	-2.59998	4.69447	0.000136225
b1674	-1.80475	4.87244	0.000742556
b1675	0.05482	4.06896	0.772868
b1676	-0.482229	5.14474	0.00918206
b1677	0.118429	12.5259	0.678836
b1678	-1.83264	4.95865	5.60266e-05
b1679	-0.463415	1.2122	0.0798375
b1680	-0.748585	3.28767	0.0253494
b1681	-0.832115	3.96447	0.0269557
b1682	-0.927953	3.3318	0.0114156
b1683	-1.01656	4.93208	0.00330359
b1684	-0.896869	3.31024	0.00165268
b1685	0.284892	-0.301561	0.309954
b1687	-0.0629195	2.58973	0.706666
b1688	0.000960998	1.90031	0.995391
b1689	-0.496088	1.28888	0.0330596
b1690	-0.154464	1.45211	0.44205
b1691	-0.270203	0.657226	0.779378
b1692	-0.416244	1.72663	0.0323154
b1693	-0.435603	2.00871	0.0960411
b1694	-0.576262	1.39109	0.626151
b1695	-0.674477	1.4554	0.0415586
b1696	-0.00181759	1.71519	0.99232
b1697	-0.13855	-2.29202	0.681922
b1698	0.126402	-1.75174	0.643551
b1699	-0.13337	-1.79667	0.504819
b1700	-0.280532	-5.30247	0.807221
b1701	-0.481977	0.165665	0.060193
b1702	-1.39907	6.1876	9.21648e-05
b1703	-0.763564	2.68353	0.00164225
b1704	0.508687	1.34182	0.0133645
b1705	0.116567	-0.854886	0.668669
b1706	-0.473456	1.98771	0.0147729
b1707	0.354027	4.96443	0.246136
b1708	-0.44614	3.35386	0.048632
b1709	-0.0112687	0.985736	0.938483
b1710	0.0995112	1.14699	0.465011
b1711	-0.195593	0.89877	0.229341
b1712	-0.530228	6.44133	0.136962
b1713	-0.26109	5.8694	0.372157
b1714	0.986449	2.81195	0.00087187
b1715	-0.00498266	-2.3558	0.982485
b1716	1.11094	5.73198	0.0115451
b1717	1.24641	5.10409	0.0160355
b1718	0.856035	7.01898	0.0176629
b1719	-0.379905	7.08943	0.0612063
b1722	0.799823	0.73034	0.00731433
b1723	-0.572874	2.9099	0.0328624
b1724	-0.333675	3.05792	0.178104
b1725	-1.19874	4.89772	0.000357335
b1726	-0.647641	3.24935	0.07826
b1727	0.300971	0.642056	0.0986041
b1728	0.300573	-1.15816	0.268655
b1729	0.516641	3.31125	0.162546
b1730	0.281964	3.98156	0.219356
b1731	0.24037	-0.0926264	0.529745
b1732	-0.624395	3.99083	0.0287144
b1733	-0.635985	1.58235	0.0150694
b1734	-0.490945	2.24919	0.0120201
b1735	-0.319176	3.03937	0.449286
b1736	-0.0626673	0.977238	0.905635
b1737	-0.581753	3.69277	0.0781342
b1738	0.823978	2.80121	0.0506189
b1739	-0.0489058	7.64358	0.87457
b1740	0.224842	2.52816	0.173274
b1741	-0.504802	0.499002	0.0162141
b1742	0.458866	-1.97785	0.058479
b1743	-0.629688	3.83225	0.0045692
b1744	-3.02632	0.248168	0.00107571
b1745	-4.285	0.274834	7.01873e-05
b1746	-4.563	0.564952	8.36625e-06
b1747	-5.01307	-0.134021	1.4303e-05
b1748	-4.13472	0.566955	4.10581e-05
b1749	0.068959	0.960207	0.665928
b1750	0.504454	0.866891	0.00858383
b1751	1.51736	1.07673	0.00263305
b1752	1.16359	0.272664	0.000396851
b1753	1.28533	-0.259649	0.00438116
b1754	1.25578	0.368851	0.000758828
b1755	0.955178	-0.390146	0.0103331
b1756	1.19825	-0.737693	0.0035874
b1757	1.19353	1.89692	0.00297913
b1758	-0.255424	-0.24665	0.262901
b1759	0.631389	-0.926383	0.0154885
b1760	0.0568245	-0.793642	0.659837
b1761	0.291382	2.97854	0.0815369
b1762	0.462869	2.49244	0.0333269
b1763	-0.0262878	2.95619	0.880742
b1764	-0.447598	3.71416	0.0279809
b1765	-0.736142	2.26578	0.00425872
b1766	0.119359	2.22395	0.550587
b1767	1.1134	0.906405	0.000389742
b1768	0.350022	1.27794	0.0942873
b1769	0.0644357	2.61076	0.678826
b1770	-0.0240138	3.91517	0.936559
b1771	-0.141388	1.69311	0.583436
b1772	-0.0868479	1.1947	0.576325
b1773	-0.168924	1.40026	0.339795
b1774	-0.323091	0.612596	0.309539
b1775	-0.180368	-0.748692	0.661595
b1776	-0.477341	-2.29916	0.377967
b1777	-0.511706	2.59597	0.0405378
b1778	-0.0408963	3.10299	0.873567
b1779	1.36252	7.06692	9.84195e-05
b1780	0.474247	1.9899	0.0150425
b1781	-0.563122	1.97539	0.0151171
b1782	0.982171	2.5677	0.000528393
b1783	-2.34717	6.83373	4.03646e-05
b1784	-0.574628	5.39219	0.0341287
b1785	0.300052	5.56045	0.137481
b1786	1.06369	3.87621	0.0036289
b1787	0.945634	2.13868	0.0031427
b1788	0.229262	-2.30222	0.177094
b1789	0.862543	-1.4579	0.00471304
b1790	-0.548793	0.0514502	0.0205217
b1791	-0.112731	-0.80389	0.636634
b1792	-0.560049	2.00818	0.0708017
b1793	0.435744	0.706842	0.172804
b1794	0.282831	2.45205	0.235497
b1795	0.23453	7.56159	0.29994
b1796	2.41974	-1.52574	1.03743e-05
b1797	3.21381	-1.54694	1.08773e-06
b1798	0.583932	2.40665	0.0862264
b1799	-0.84634	2.18885	0.00249304
b1800	-3.43097	2.04274	3.44955e-06
b1801	0.12044	-1.43335	0.710084
b1802	-0.657123	-1.78193	0.107771
b1803	0.0798145	-0.514791	0.804711
b1804	0.280521	0.946237	0.0849409
b1805	-1.24227	1.40743	0.00336547
b1806	-0.0617462	0.909066	0.78775
b1808	0.603383	1.02379	0.00456186
b1809	0.882413	2.35746	0.116586
b1810	0.230831	6.31298	0.342873
b1811	1.16872	1.83252	0.00284096
b1812	0.263331	0.86885	0.130287
b1813	-0.0598916	0.183388	0.7641
b1814	-0.754076	4.05169	0.0014915
b1815	-0.366605	0.220105	0.0548875
b1816	-0.0851326	1.61573	0.558974
b1817	2.35354	5.13428	8.04986e-05
b1818	1.71504	4.05887	0.000754842
b1819	1.42826	4.24036	0.00322938
b1820	0.626132	-0.110567	0.00878785
b1823	1.52634	9.51223	0.00864277
b1824	1.43164	8.80817	0.0147701
b1825	1.63007	5.55879	0.00188039
b1826	1.727	4.64076	0.00287621
b1827	-0.851272	3.22911	0.00140934
b1828	0.522962	-1.34383	0.294718
b1829	-0.0424488	4.13865	0.816932
b1830	1.03227	4.42301	0.000603958
b1831	0.653212	3.59081	0.00333472
b1833	-0.570956	2.61645	0.0170154
b1834	-0.24451	2.42539	0.152954
b1835	0.408606	0.316542	0.0709745
b1836	0.682963	4.87638	0.0115771
b1837	-0.671227	0.670964	0.0500948
b1838	0.831486	1.78584	0.0031553
b1839	1.02643	2.19171	0.0100014
b1840	0.102023	2.03527	0.447312
b1841	-0.122447	1.57834	0.349179
b1842	0.733063	-0.0893279	0.0241905
b1843	-0.407501	0.685341	0.0724688
b1844	-0.0779081	0.562933	0.577018
b1845	-1.0208	2.60788	0.000697483
b1846	-0.89907	1.48003	0.00146471
b1847	0.312891	3.63858	0.208478
b1848	-0.651491	2.97002	0.0345402
b1849	0.599277	-2.11953	0.0537663
b1850	0.0705596	2.04032	0.687794
b1851	0.109277	1.40941	0.482778
b1852	0.402129	3.61942	0.0415905
b1853	0.476009	2.74034	0.0684859
b1854	0.520598	4.90395	0.0108057
b1855	0.265949	2.03281	0.0761167
b1857	0.26577	1.45672	0.0820772
b1858	0.222031	1.0546	0.245877
b1859	0.0522173	-0.0105617	0.754222
b1860	0.0710043	2.38527	0.652465
b1861	0.292728	3.10065	0.0730336
b1862	0.419993	2.5637	0.0684319
b1863	0.615937	1.81192	0.0835542
b1864	0.364698	3.23881	0.149546
b1865	0.108582	1.93505	0.633136
b1866	0.476912	3.7607	0.0206418
b1867	-0.15407	0.4102	0.341008
b1868	0.0728488	0.0565416	0.671548
b1869	0.362896	1.72297	0.292855
b1870	0.70014	1.43722	0.00945269
b1871	0.29468	1.62492	0.0565566
b1872	-0.0631746	3.57307	0.806222
b1873	0.428539	3.13471	0.038504
b1874	1.22509	3.19761	0.0556868
b1875	0.0770228	0.198455	0.634763
b1876	0.561291	2.98753	0.00565619
b1877	0.0822964	2.11904	0.734337
b1878	0.130214	-3.07663	0.733678
b1879	-0.956352	-0.86982	0.0161845
b1880	-0.665947	-3.39112	0.236807
b1881	-0.363647	-2.07465	0.274843
b1882	-0.518219	-2.25768	0.131915
b1883	-1.1995	-3.96439	0.0946489
b1884	-0.316736	-3.31653	0.14481
b1885	0.0444966	-2.8988	0.931486
b1886	-0.314047	-1.74808	0.249261
b1887	-0.721038	-2.10446	0.0506272
b1888	0.283046	-2.46224	0.569769
b1889	0.678237	-3.68933	0.167486
b1890	0.776139	-2.96792	0.0632531
b1891	-0.121444	-0.260517	0.461907
b1892	0.387517	0.548915	0.0862378
b1895	-0.357941	3.32399	0.17271
b1896	0.144393	3.94027	0.319209
b1897	0.27088	4.29263	0.113443
b1900	-1.56586	1.55374	7.41707e-05
b1901	-1.8357	1.9494	3.11609e-05
b1902	-0.328842	4.06068	0.0896515
b1904	-0.0962935	-0.624593	0.763329
b1905	0.623049	5.11225	0.0119793
b1906	0.31554	3.67998	0.180856
b1907	-0.279142	-0.399505	0.17986
b1908	-0.529181	3.38635	0.00953401
b1912	-0.412357	2.11566	0.0750671
b1913	-0.398896	4.28017	0.0233999
b1914	-0.611458	4.60037	0.00939981
b1915	1.57224	-0.308683	0.0117888
b1916	0.0936569	0.752916	0.594624
b1917	-0.378236	1.30483	0.0642948
b1918	-0.813343	0.460477	0.00650471
b1919	-0.926316	1.82635	0.00295829
b1920	-1.49503	3.03393	0.000174793
b1921	0.3352	-0.81515	0.10034
b1922	-0.354482	-2.57771	0.570618
b1923	-0.145009	3.41376	0.645458
b1924	0.0916404	-1.83407	0.811629
b1925	0.0825982	-3.17949	0.723633
b1926	0.426987	-3.82496	0.460773
b1927	-0.429317	3.56464	0.015151
b1928	0.139507	1.42702	0.453798
b1929	1.59955	0.869155	6.22529e-05
b1930	0.918296	-1.03326	0.00661493
b1931	-0.73899	-0.0399443	0.0109661
b1932	0.468472	2.71651	0.041455
b1935	0.368266	4.27513	0.104613
b1937	0.987809	0.472226	0.0165101
b1938	0.725805	-1.24233	0.0123811
b1939	0.401313	-1.70065	0.228894
b1940	-0.00498266	-2.39235	0.98412
b1941	0.679992	-2.58824	0.0663451
b1942	1.06541	-3.79434	0.130805
b1943	0.398695	-2.54304	0.339861
b1944	-0.46048	-2.88791	0.042927
b1945	-0.615878	-2.05781	0.0191073
b1946	1.09896	-4.82129	0.184015
b1947	0.322693	-4.91814	0.398013
b1948	-0.151073	-2.13394	0.533957
b1949	-0.746292	-2.08069	0.0167005
b1950	-0.668413	1.9276	0.00692039
b1951	0.75032	4.85405	0.0325825
b1952	0.615109	3.47572	0.0389471
b1953	-1.3238	5.19064	0.000123154
b1954	-1.81777	0.855166	0.000122858
b1955	-1.39303	3.2331	0.00103205
b1956	-0.563679	2.4143	0.00846587
b1957	-0.312252	2.45937	0.151684
b1958	-0.595499	1.95357	0.00490549
b1959	0.303061	-0.844607	0.0713798
b1960	0.259498	-1.40502	0.284833
b1961	0.412723	1.25838	0.0174367
b1962	0.35974	1.64324	0.062366
b1963	0.0620399	0.868923	0.729222
b1967	-1.35012	6.09964	0.000151786
b1968	0.247737	4.96729	0.340998
b1969	0.347287	3.72045	0.405679
b1970	0.54577	2.84866	0.0495804
b1971	-0.83138	2.84085	0.00132976
b1972	0.101466	1.27932	0.502305
b1973	0.297392	3.22834	0.356606
b1974	0.868804	2.36285	0.00327986
b1976	-1.12716	4.00792	0.00474853
b1978	-0.254338	2.15512	0.105326
b1981	0.447956	2.25924	0.135323
b1982	-0.493133	2.82575	0.0220675
b1983	1.68682	8.59525	0.000834475
b1985	-0.649805	1.08479	0.00421273
b1987	0.600094	0.215341	0.0427851
b1988	-0.30207	-0.524512	0.144775
b1990	-1.10617	4.41126	0.000984704
b1991	-0.214471	1.3423	0.240006
b1992	-0.167142	0.47749	0.3431
b1993	-0.213702	0.646245	0.229754
b1994	-0.314618	-2.83067	0.167287
b1995	0.914404	-1.14268	0.00842428
b1998	-0.63188	0.430587	0.0249513
b1999	0.5844	-0.9995	0.0338617
b2000	-0.433302	4.0764	0.259345
b2001	0.634428	-0.105099	0.0167559
b2002	-0.28984	-2.54759	0.267016
b2003	0.726043	-3.10908	0.0531042
b2005	1.56315	0.964657	0.00207297
b2006	0.979907	-1.4954	0.0486357
b2007	1.58489	4.44206	0.00256259
b2008	-0.570417	1.9455	0.0170615
b2009	-1.14363	4.02181	0.000591426
b2010	0.036433	0.0622139	0.805169
b2011	-0.485763	2.03492	0.0118999
b2012	-3.02435	0.842126	9.98622e-05
b2013	-3.5809	0.247037	0.000188842
b2014	2.10447	0.823299	1.29803e-05
b2015	-1.2666	1.76923	0.000106292
b2016	-0.60931	2.52147	0.00453406
b2017	-0.0719646	0.870788	0.714832
b2018	0.316829	1.19843	0.286417
b2019	0.974092	1.19137	0.00464519
b2020	0.337067	1.20579	0.219099
b2021	0.23466	0.950053	0.519065
b2022	0.216187	1.47834	0.410161
b2023	0.361705	0.25832	0.0594079
b2024	0.228666	0.58396	0.245869
b2025	0.434418	0.517394	0.0459519
b2026	0.625512	0.973051	0.0142924
b2028	-0.529191	4.84286	0.124048
b2029	-0.0540312	7.21591	0.832153
b2030	0.18707	1.20735	0.667552
b2032	0.190236	7.90474	0.656448
b2033	0.33775	7.09884	0.423481
b2034	0.531392	7.37025	0.200416
b2036	-0.0121291	8.81093	0.967734
b2037	0.181329	6.82239	0.638713
b2038	0.187709	5.19124	0.646086
b2039	0.591013	5.02735	0.229848
b2040	0.845399	3.61545	0.0697474
b2041	1.13932	4.9406	0.0116036
b2042	0.00618507	4.71748	0.964121
b2043	-0.508494	2.05695	0.0170961
b2044	-0.561212	0.960046	0.203226
b2045	-0.339331	1.4858	0.159378
b2046	-0.363417	1.09271	0.45825
b2047	-0.410891	1.33143	0.579588
b2048	-0.837499	2.08211	0.00480167
b2049	-0.797032	2.00403	0.194667
b2050	-0.379981	1.82017	0.169843
b2051	-0.440566	0.830059	0.0799754
b2052	-0.424344	2.07553	0.34398
b2053	-0.353302	2.96843	0.162272
b2054	-0.380455	-0.125254	0.776625
b2055	-0.384934	0.843238	0.812929
b2056	-0.3017	2.61208	0.0992132
b2057	-0.658149	1.05138	0.0135004
b2058	-0.656107	-0.460101	0.00768867
b2059	-0.750324	1.11367	0.189541
b2060	-0.184879	1.7569	0.491618
b2061	0.148924	-1.04869	0.790522
b2062	0.0519648	0.595084	0.945178
b2063	-0.665687	3.35049	0.00841356
b2064	0.173639	3.62671	0.389236
b2065	0.015042	3.08841	0.921332
b2066	0.947116	0.703612	0.000721794
b2067	-0.551072	2.03169	0.0135246
b2068	-0.712021	-0.136954	0.00437234
b2069	0.409325	-0.124152	0.064427
b2070	0.0503234	2.83627	0.725973
b2071	0.588636	2.33213	0.254427
b2072	0.428047	-1.14328	0.0837111
b2073	0.0297514	-1.80653	0.925005
b2074	0.139461	-0.555131	0.699022
b2075	0.241125	0.481475	0.177723
b2076	0.024755	0.129809	0.898275
b2077	-0.126847	-0.949421	0.647608
b2078	-0.145037	-0.593559	0.317491
b2079	-0.580408	0.455687	0.00576008
b2080	-1.70643	3.56525	0.000171292
b2081	0.334137	1.24691	0.0389163
b2082	-0.410895	3.10369	0.339652
b2085	-1.4124	5.25334	0.000675957
b2086	-0.0713444	3.24739	0.706297
b2087	0.460943	-0.735012	0.366427
b2089	0.246692	-3.40283	0.604449
b2090	-0.0544923	3.11607	0.853528
b2091	-0.765446	6.75996	0.0388059
b2092	-1.36021	8.88902	0.00164968
b2093	-1.22623	7.57684	0.00096826
b2094	-0.741955	7.35503	0.0119604
b2095	-0.664886	8.7722	0.011755
b2096	-0.664427	8.39548	0.00845374
b2097	-1.38563	4.55327	0.000125278
b2098	0.248967	-1.29521	0.352143
b2099	0.144494	-1.18664	0.510047
b2100	0.173712	-1.015	0.552439
b2101	0.0583095	-0.0404798	0.670585
b2102	-0.573013	-0.341601	0.00809075
b2103	0.182919	-1.3321	0.34293
b2104	0.885102	-2.26664	0.00164929
b2105	0.226444	-0.208621	0.386694
b2106	0.509694	-0.886506	0.0722096
b2107	0.123816	0.762323	0.521883
b2108	-0.106776	3.98573	0.648282
b2109	-0.0853371	4.1653	0.723785
b2110	0.362346	4.24654	0.132558
b2111	0.0692988	8.74219	0.777408
b2112	0.535202	3.62242	0.0740405
b2113	-0.599635	3.65555	0.00737644
b2114	0.117546	2.46427	0.413788
b2118	0.187916	0.407615	0.440771
b2119	1.46318	-0.432315	0.0546514
b2120	0.759814	0.855101	0.00739369
b2121	0.336058	-0.509251	0.17771
b2122	0.363379	0.0916089	0.125812
b2123	0.841908	0.301357	0.0303315
b2124	0.719053	2.01103	0.077124
b2125	0.0990133	0.88948	0.655874
b2126	0.325232	1.92362	0.0810186
b2127	-0.430215	2.32591	0.0482661
b2128	0.349838	-0.480302	0.212361
b2129	0.253505	0.260386	0.314437
b2130	0.371641	0.572661	0.140978
b2131	-0.265482	2.28267	0.144736
b2132	0.0293291	2.35591	0.845506
b2133	0.280863	3.31104	0.140465
b2134	0.500808	0.593266	0.048742
b2135	-2.34905	1.2898	0.000118946
b2136	0.050533	1.08601	0.756894
b2137	-1.03078	1.98322	0.00352185
b2138	0.475057	-2.76093	0.246367
b2139	0.869248	-7.71506	0.857898
b2140	0.267569	-0.718482	0.279328
b2141	-0.676895	-0.00871302	0.042107
b2142	-0.848675	1.55299	0.00832731
b2143	1.42185	2.48548	8.01258e-05
b2144	0.294839	1.08368	0.219877
b2145	0.185228	1.11216	0.413676
b2146	-1.06085	6.88218	0.00212299
b2147	-0.96061	6.63937	0.0050806
b2148	-1.00141	2.31214	0.00343521
b2149	-0.752402	2.30267	0.0358139
b2150	-1.68661	3.61048	0.000301272
b2151	-0.488946	0.602833	0.0330287
b2152	0.716082	-0.467139	0.0500819
b2153	0.387781	1.88713	0.0423599
b2154	-1.12659	1.70268	0.000290957
b2155	-0.441793	-0.615638	0.0578949
b2156	0.424134	2.1784	0.015315
b2157	-0.983622	2.37467	0.000386793
b2158	-0.0430842	-0.0234181	0.84487
b2159	-0.413054	1.25138	0.0250251
b2160	-0.0629987	0.743427	0.692606
b2161	-0.0859437	-0.80573	0.774637
b2162	-0.395231	-0.122639	0.161612
b2163	-0.00770212	0.824868	0.963529
b2167	-0.505698	2.95786	0.0156598
b2168	-0.39761	1.46009	0.0521558
b2169	-0.139647	0.969433	0.533281
b2170	0.899856	-0.81941	0.0198137
b2171	0.910104	0.570045	0.00233002
b2172	-1.05345	2.12136	0.00102612
b2173	1.17111	0.0605388	0.00044388
b2174	1.17897	0.0363395	0.00870634
b2176	0.63644	1.3025	0.0268975
b2177	-0.872483	2.41454	0.00253537
b2178	-0.50449	0.515248	0.0124056
[truncated: 2,200 more rows]
